# Supplementary material for: Supra­molecular hydrogen-bonding patterns in the N(9)—H protonated and N(7)—H tautomeric form of an N6-benzoyl­adenine salt: N 6-benzoyl­adeninium nitrate
Source: Acta Crystallogr E Crystallogr Commun. 2016 Jan 9;72(Pt 2):140–3. doi: 10.1107/S2056989015024871 (PMC4770981; doi:10.1107/S2056989015024871)
Supplement: Supplementary file 1 [file e-72-00140-sup1.cif]

##############################################################################
#                                                                            #
# This CIF contains the data in a paper accepted for publication in          #
# Acta Crystallographica Section E. It conforms to the requirements of       #
# Notes for Authors for Acta Crystallographica Section E, and has been       #
# peer reviewed under the auspices of the IUCr Commission on Journals.       #
#                                                                            #
# Full details of the Crystallographic Information File format               #
# are given in the paper "The Crystallographic Information File (CIF):       #
# a New Standard Archive File for Crystallography" by S. R. Hall, F. H.      #
# Allen and I. D. Brown [Acta Cryst. (1991), A47, 655-685].                  #
#                                                                            #
# The current version of the core CIF dictionary is obtainable from          #
# ftp://ftp.iucr.org/pub/cif_core.dic.                                       #
#                                                                            #
# Software is freely available for graphical display of the structure(s)     #
# in this CIF. For information consult the CIF software page                 #
# http://www.iucr.org/resources/cif/software.                                #
#                                                                            #
# This file may be used for bona fide research purposes within the           #
# scientific community so long as proper attribution is given to the journal # 
# article from which it was obtained.                                        #
#                                                                            #
##############################################################################
data_I
_database_code_depnum_ccdc_archive 'CCDC 1444600'
_audit_creation_method     'SHELXL-2014/7'
_journal_date_recd_electronic     2015-12-09
_journal_date_accepted     2015-12-29
_journal_name_full     'Acta Crystallographica, Section E'
_journal_year     2016
_journal_volume     72
_journal_issue      2
_journal_page_first     140
_journal_page_last     143
_journal_paper_category     GO
_journal_paper_doi     10.1107/S2056989015024871
_journal_coeditor_code     SJ5489
_publ_contact_author_name     'Thomas Muthiah Packianathan'
_publ_contact_author_address
;
School of Chemistry, Bharathidasan University,
 Tiruchirappalli 620024,Tamilnadu,India
;
_publ_contact_author_email     'tommtrichy@yahoo.co.in'
_publ_contact_author_fax     ?
_publ_contact_author_phone     ?
_publ_section_title
;
Supramolecular hydrogen-bonding patterns in the N^9^---H protonated and
N^7^---H tautomeric form of <i>N^6^</i>-benzoyladenine salt:
<i>N</i>^6^-benzoyladeninium nitrate
;
loop_
    _publ_author_name
    _publ_author_footnote
    _publ_author_address
    'Karthikeyan, Ammasai' .
;
School of Chemistry, Bharathidasan University,
Tiruchirappalli 620024, Tamilnadu,
India
;
    'Jeeva Jasmine, Nithianantham' .
;
School of Chemistry, Bharathidasan University,
Tiruchirappalli 620024, Tamilnadu,
India
;
    'Thomas Muthiah, Packianathan' .
;
School of Chemistry, Bharathidasan University,
Tiruchirappalli 620024, Tamilnadu,
India
;
    'Perdih, Franc' .
;
Faculty of Chemistry and Chemical Technology,
 University of Ljubljana, Vecna pot 113,
PO Box 537, SI-1000 Ljubljana,
Slovenia
;
_publ_section_synopsis
;
The N^9^---H protonated and N^7^---H tautomeric form of
<i>N</i>^6^-benzoyladenine cations are bridged by one of the oxygen atoms of
the nitrate anion <i>via</i> N---H...O hydrogen bonds, generating a ribbon
motif. The cations also form base pairs <i>via</i> N---H...O and C---H...N
hydrogen bonds.
;
_chemical_name_systematic     '<i>N</i>^6^-benzoyladeninium nitrate'
_chemical_name_common     '<i>N</i>^6^-benzoyladeninium nitrate'
_chemical_formula_moiety     'C12 H10 N5 O, N O3'
_chemical_formula_sum     'C12 H10 N6 O4'
_chemical_formula_iupac     'C12 H10 N5 O +, N O3 -'
_chemical_formula_weight     302.26
_chemical_melting_point     ?
_shelx_space_group_comment
;
The symmetry employed for this shelxl refinement is uniquely defined
by the following loop, which should always be used as a source of
symmetry information in preference to the above space-group names.
They are only intended as comments.
;
_space_group_crystal_system     orthorhombic
_space_group_name_H-M_alt     'P n a 21'
_space_group_name_Hall     'P 2c -2n'
loop_
    _space_group_symop_operation_xyz
    'x, y, z'
    '-x, -y, z+1/2'
    '-x+1/2, y+1/2, z+1/2'
    'x+1/2, -y+1/2, z'
_cell_length_a     12.7949(10)
_cell_length_b     10.5639(9)
_cell_length_c     9.6676(6)
_cell_angle_alpha     90
_cell_angle_beta     90
_cell_angle_gamma     90
_cell_volume     1306.71(17)
_cell_formula_units_Z     4
_cell_measurement_reflns_used     1553
_cell_measurement_theta_min     3.692
_cell_measurement_theta_max     27.554
_cell_measurement_temperature     293(2)
_exptl_crystal_description     prism
_exptl_crystal_colour     colorless
_exptl_crystal_size_max     0.325
_exptl_crystal_size_mid     0.300
_exptl_crystal_size_min     0.200
_exptl_crystal_density_diffrn     1.536
_exptl_crystal_density_meas     ?
_exptl_crystal_density_method     ?
_exptl_crystal_F_000     624
_exptl_absorpt_coefficient_mu     0.120
_exptl_absorpt_correction_type     multi-scan
_exptl_absorpt_process_details
;
(CrysAlis PRO; Agilent, 2013)
;
_shelx_estimated_absorpt_T_min     0.962
_shelx_estimated_absorpt_T_max     0.976
_exptl_absorpt_correction_T_min     0.79083
_exptl_absorpt_correction_T_max     1.00000
_diffrn_ambient_temperature     293(2)
_diffrn_radiation_type     MoK\a
_diffrn_radiation_wavelength     0.71073
_diffrn_measurement_device_type     'Agilent SuperNova, Dual, Cu at zero, Atlas'
_diffrn_measurement_method     '\w scans'
_diffrn_detector_area_resol_mean     10.4933
_diffrn_reflns_number     4891
_diffrn_reflns_av_R_equivalents     0.0206
_diffrn_reflns_theta_min     2.856
_diffrn_reflns_theta_max     27.483
_diffrn_reflns_theta_full     25.242
_diffrn_measured_fraction_theta_max     0.999
_diffrn_measured_fraction_theta_full     0.999
_diffrn_reflns_limit_h_min     -16
_diffrn_reflns_limit_h_max     11
_diffrn_reflns_limit_k_min     -13
_diffrn_reflns_limit_k_max     9
_diffrn_reflns_limit_l_min     -12
_diffrn_reflns_limit_l_max     12
_refine_special_details     ?
_reflns_number_total     2559
_reflns_number_gt     2080
_reflns_threshold_expression     'I > 2\s(I)'
_refine_ls_structure_factor_coef     Fsqd
_refine_ls_matrix_type     full
_refine_ls_R_factor_all     0.0531
_refine_ls_R_factor_gt     0.0399
_refine_ls_wR_factor_gt     0.0863
_refine_ls_wR_factor_ref     0.0969
_refine_ls_goodness_of_fit_ref     1.098
_refine_ls_restrained_S_all     1.097
_refine_ls_number_reflns     2559
_refine_ls_number_parameters     200
_refine_ls_number_restraints     1
_refine_ls_hydrogen_treatment     constr
_refine_ls_weighting_scheme     calc
_refine_ls_weighting_details
                      'w=1/[\s^2^(Fo^2^)+(0.0412P)^2^] where P=(Fo^2^+2Fc^2^)/3'
_atom_sites_solution_hydrogens     geom
_atom_sites_solution_primary     ?
_atom_sites_solution_secondary     ?
_refine_ls_shift/su_max     0.000
_refine_ls_shift/su_mean     0.000
_refine_diff_density_max     0.194
_refine_diff_density_min     -0.140
_refine_ls_extinction_method
;
SHELXL-2014/7 (Sheldrick, 2015)
;
_refine_ls_extinction_coef     0.0092(16)
_refine_ls_extinction_expression
                                  'Fc^*^=kFc[1+0.001xFc^2^\l^3^/sin(2\q)]^-1/4^'
loop_
    _atom_type_symbol
    _atom_type_description
    _atom_type_scat_dispersion_real
    _atom_type_scat_dispersion_imag
    _atom_type_scat_source
    'C' 'C' 0.0033 0.0016
                         'International Tables Vol C Tables 4.2.6.8 and 6.1.1.4'
    'H' 'H' 0.0000 0.0000
                         'International Tables Vol C Tables 4.2.6.8 and 6.1.1.4'
    'N' 'N' 0.0061 0.0033
                         'International Tables Vol C Tables 4.2.6.8 and 6.1.1.4'
    'O' 'O' 0.0106 0.0060
                         'International Tables Vol C Tables 4.2.6.8 and 6.1.1.4'
_computing_data_collection
;
CrysAlis PRO (Agilent, 2013)
;
_computing_cell_refinement
;
CrysAlis PRO (Agilent, 2013)
;
_computing_data_reduction
;
CrysAlis PRO (Agilent, 2013)
;
_computing_structure_solution
;
SIR97 (Altomare, 1999)
;
_computing_structure_refinement
;
SHELXL-2014/7 (Sheldrick, 2015)
;
_computing_molecular_graphics
;
PLATON (Spek, 2009), Mercury (Macrae <i>et al.</i>, 2008)
;
_computing_publication_material
;
PLATON (Spek, 2009)
;
loop_
    _atom_site_type_symbol
    _atom_site_label
    _atom_site_fract_x
    _atom_site_fract_y
    _atom_site_fract_z
    _atom_site_U_iso_or_equiv
    _atom_site_adp_type
    _atom_site_calc_flag
    _atom_site_occupancy
    _atom_site_disorder_assembly
    _atom_site_disorder_group
    N N1 0.7324(2) 0.0197(2) 0.8356(3) 0.0543(7) Uani d 1 . .
    N N3 0.8848(2) 0.0766(2) 0.7035(3) 0.0546(7) Uani d 1 . .
    N N6 0.56197(18) 0.0580(2) 0.7771(2) 0.0458(6) Uani d 1 . .
    H H6 0.5487 0.0479 0.8637 0.055 Uiso calc 1 . .
    N N7 0.67166(18) 0.1685(2) 0.5004(2) 0.0437(6) Uani d 1 . .
    H H7 0.6070 0.1798 0.4795 0.052 Uiso calc 1 . .
    N N9 0.84001(19) 0.1733(2) 0.4852(2) 0.0467(6) Uani d 1 . .
    H H9 0.9016 0.1874 0.4532 0.056 Uiso calc 1 . .
    O O1 0.48787(16) 0.0648(2) 0.5649(2) 0.0540(6) Uani d 1 . .
    C C2 0.8360(3) 0.0298(3) 0.8128(4) 0.0591(9) Uani d 1 . .
    H H2 0.8789 0.0000 0.8833 0.071 Uiso calc 1 . .
    C C4 0.8168(2) 0.1171(2) 0.6093(3) 0.0425(7) Uani d 1 . .
    C C5 0.7080(2) 0.1128(2) 0.6197(3) 0.0379(6) Uani d 1 . .
    C C6 0.6665(2) 0.0629(2) 0.7404(3) 0.0420(7) Uani d 1 . .
    C C8 0.7516(2) 0.2016(3) 0.4239(3) 0.0478(7) Uani d 1 . .
    H H8 0.7463 0.2400 0.3376 0.057 Uiso calc 1 . .
    C C10 0.4770(2) 0.0675(2) 0.6908(3) 0.0405(6) Uani d 1 . .
    C C11 0.3735(2) 0.0836(2) 0.7561(3) 0.0406(6) Uani d 1 . .
    C C12 0.3614(2) 0.1411(3) 0.8840(3) 0.0471(7) Uani d 1 . .
    H H12 0.4197 0.1645 0.9354 0.056 Uiso calc 1 . .
    C C13 0.2615(3) 0.1635(3) 0.9351(3) 0.0559(8) Uani d 1 . .
    H H13 0.2532 0.2035 1.0201 0.067 Uiso calc 1 . .
    C C14 0.1755(3) 0.1272(3) 0.8610(4) 0.0580(8) Uani d 1 . .
    H H14 0.1090 0.1420 0.8963 0.070 Uiso calc 1 . .
    C C15 0.1868(3) 0.0689(3) 0.7344(4) 0.0581(9) Uani d 1 . .
    H H15 0.1280 0.0437 0.6848 0.070 Uiso calc 1 . .
    C C16 0.2852(2) 0.0480(3) 0.6814(3) 0.0483(7) Uani d 1 . .
    H H16 0.2928 0.0100 0.5952 0.058 Uiso calc 1 . .
    N N10 0.5040(2) 0.2616(3) 0.2263(3) 0.0563(7) Uani d 1 . .
    O O2 0.5789(2) 0.2331(3) 0.1545(3) 0.0904(9) Uani d 1 . .
    O O3 0.51791(16) 0.2830(2) 0.3540(2) 0.0660(7) Uani d 1 . .
    O O4 0.4156(2) 0.2712(3) 0.1814(3) 0.0993(10) Uani d 1 . .
loop_
    _atom_site_aniso_label
    _atom_site_aniso_U_11
    _atom_site_aniso_U_22
    _atom_site_aniso_U_33
    _atom_site_aniso_U_12
    _atom_site_aniso_U_13
    _atom_site_aniso_U_23
    N1 0.0528(16) 0.0628(16) 0.0473(14) 0.0062(12) -0.0050(13) 0.0127(14)
    N3 0.0460(14) 0.0608(14) 0.0571(17) 0.0070(13) -0.0043(15) 0.0027(15)
    N6 0.0458(13) 0.0589(14) 0.0326(12) -0.0001(11) 0.0032(12) 0.0047(11)
    N7 0.0400(13) 0.0536(13) 0.0375(13) -0.0021(11) 0.0002(11) 0.0048(11)
    N9 0.0399(13) 0.0549(13) 0.0452(14) -0.0060(11) 0.0022(12) -0.0012(12)
    O1 0.0503(12) 0.0780(15) 0.0338(11) -0.0144(11) 0.0053(10) -0.0019(10)
    C2 0.055(2) 0.068(2) 0.054(2) 0.0108(16) -0.0108(17) 0.0123(17)
    C4 0.0442(15) 0.0420(13) 0.0415(16) 0.0011(13) 0.0011(14) -0.0050(14)
    C5 0.0403(14) 0.0390(12) 0.0344(13) 0.0004(12) 0.0004(13) -0.0039(12)
    C6 0.0448(14) 0.0439(14) 0.0375(15) 0.0027(12) -0.0021(15) -0.0002(13)
    C8 0.0484(17) 0.0536(15) 0.0412(16) -0.0086(14) 0.0019(14) 0.0024(14)
    C10 0.0430(15) 0.0427(14) 0.0357(15) -0.0027(12) 0.0024(13) 0.0008(13)
    C11 0.0443(15) 0.0428(13) 0.0347(13) -0.0008(12) 0.0049(13) 0.0066(12)
    C12 0.0512(16) 0.0514(15) 0.0386(15) 0.0021(14) 0.0031(15) 0.0021(14)
    C13 0.066(2) 0.0601(18) 0.0417(17) 0.0105(17) 0.0136(16) 0.0033(16)
    C14 0.0522(19) 0.0625(18) 0.059(2) 0.0077(16) 0.0137(18) 0.0131(18)
    C15 0.0493(18) 0.0646(18) 0.060(2) -0.0075(16) 0.0022(18) 0.0105(18)
    C16 0.0494(18) 0.0532(15) 0.0425(15) -0.0033(14) 0.0018(16) 0.0036(15)
    N10 0.0528(17) 0.0612(15) 0.0549(16) 0.0087(14) 0.0073(15) 0.0001(13)
    O2 0.0774(17) 0.1083(19) 0.086(2) 0.0132(16) 0.0372(16) -0.0060(17)
    O3 0.0484(13) 0.1011(18) 0.0485(13) 0.0120(12) -0.0007(11) 0.0072(14)
    O4 0.0652(16) 0.159(3) 0.0738(18) 0.0326(19) -0.0219(15) -0.0447(19)
_geom_special_details
;
 All esds (except the esd in the dihedral angle between two l.s. planes)
 are estimated using the full covariance matrix.  The cell esds are taken
 into account individually in the estimation of esds in distances, angles
 and torsion angles; correlations between esds in cell parameters are only
 used when they are defined by crystal symmetry.  An approximate (isotropic)
 treatment of cell esds is used for estimating esds involving l.s. planes.
;
loop_
    _geom_bond_atom_site_label_1
    _geom_bond_atom_site_label_2
    _geom_bond_site_symmetry_2
    _geom_bond_distance
    _geom_bond_publ_flag
    N1 C6 . 1.330(4) ?
    N1 C2 . 1.347(4) ?
    N3 C2 . 1.323(4) ?
    N3 C4 . 1.330(4) ?
    N6 C10 . 1.374(4) ?
    N6 C6 . 1.384(4) ?
    N6 H6 . 0.8600 ?
    N7 C8 . 1.309(3) ?
    N7 C5 . 1.376(3) ?
    N7 H7 . 0.8600 ?
    N9 C8 . 1.312(4) ?
    N9 C4 . 1.371(4) ?
    N9 H9 . 0.8600 ?
    O1 C10 . 1.226(3) ?
    C2 H2 . 0.9300 ?
    C4 C5 . 1.397(4) ?
    C5 C6 . 1.386(4) ?
    C8 H8 . 0.9300 ?
    C10 C11 . 1.477(4) ?
    C11 C12 . 1.386(4) ?
    C11 C16 . 1.393(4) ?
    C12 C13 . 1.390(4) ?
    C12 H12 . 0.9300 ?
    C13 C14 . 1.367(5) ?
    C13 H13 . 0.9300 ?
    C14 C15 . 1.378(5) ?
    C14 H14 . 0.9300 ?
    C15 C16 . 1.378(4) ?
    C15 H15 . 0.9300 ?
    C16 H16 . 0.9300 ?
    N10 O4 . 1.216(3) ?
    N10 O2 . 1.222(3) ?
    N10 O3 . 1.268(4) ?
loop_
    _geom_angle_atom_site_label_1
    _geom_angle_atom_site_label_2
    _geom_angle_atom_site_label_3
    _geom_angle_site_symmetry_1
    _geom_angle_site_symmetry_3
    _geom_angle
    _geom_angle_publ_flag
    C6 N1 C2 . . 118.9(3) ?
    C2 N3 C4 . . 111.0(3) ?
    C10 N6 C6 . . 127.3(2) ?
    C10 N6 H6 . . 116.4 ?
    C6 N6 H6 . . 116.4 ?
    C8 N7 C5 . . 108.9(2) ?
    C8 N7 H7 . . 125.6 ?
    C5 N7 H7 . . 125.6 ?
    C8 N9 C4 . . 107.9(3) ?
    C8 N9 H9 . . 126.0 ?
    C4 N9 H9 . . 126.0 ?
    N3 C2 N1 . . 128.6(3) ?
    N3 C2 H2 . . 115.7 ?
    N1 C2 H2 . . 115.7 ?
    N3 C4 N9 . . 126.7(3) ?
    N3 C4 C5 . . 126.3(3) ?
    N9 C4 C5 . . 107.0(2) ?
    N7 C5 C6 . . 137.6(3) ?
    N7 C5 C4 . . 105.2(2) ?
    C6 C5 C4 . . 117.1(3) ?
    N1 C6 N6 . . 115.0(2) ?
    N1 C6 C5 . . 118.0(2) ?
    N6 C6 C5 . . 126.9(3) ?
    N7 C8 N9 . . 110.9(3) ?
    N7 C8 H8 . . 124.5 ?
    N9 C8 H8 . . 124.5 ?
    O1 C10 N6 . . 120.8(3) ?
    O1 C10 C11 . . 121.9(3) ?
    N6 C10 C11 . . 117.3(2) ?
    C12 C11 C16 . . 119.3(3) ?
    C12 C11 C10 . . 122.2(3) ?
    C16 C11 C10 . . 118.3(3) ?
    C11 C12 C13 . . 119.6(3) ?
    C11 C12 H12 . . 120.2 ?
    C13 C12 H12 . . 120.2 ?
    C14 C13 C12 . . 120.4(3) ?
    C14 C13 H13 . . 119.8 ?
    C12 C13 H13 . . 119.8 ?
    C13 C14 C15 . . 120.4(3) ?
    C13 C14 H14 . . 119.8 ?
    C15 C14 H14 . . 119.8 ?
    C16 C15 C14 . . 119.8(3) ?
    C16 C15 H15 . . 120.1 ?
    C14 C15 H15 . . 120.1 ?
    C15 C16 C11 . . 120.4(3) ?
    C15 C16 H16 . . 119.8 ?
    C11 C16 H16 . . 119.8 ?
    O4 N10 O2 . . 123.2(3) ?
    O4 N10 O3 . . 117.6(3) ?
    O2 N10 O3 . . 119.1(3) ?
loop_
    _geom_torsion_atom_site_label_1
    _geom_torsion_atom_site_label_2
    _geom_torsion_atom_site_label_3
    _geom_torsion_atom_site_label_4
    _geom_torsion_site_symmetry_1
    _geom_torsion_site_symmetry_2
    _geom_torsion_site_symmetry_3
    _geom_torsion_site_symmetry_4
    _geom_torsion
    _geom_torsion_publ_flag
    C4 N3 C2 N1 . . . . 0.3(5) ?
    C6 N1 C2 N3 . . . . -1.4(5) ?
    C2 N3 C4 N9 . . . . 178.5(3) ?
    C2 N3 C4 C5 . . . . -0.1(4) ?
    C8 N9 C4 N3 . . . . -178.7(3) ?
    C8 N9 C4 C5 . . . . 0.1(3) ?
    C8 N7 C5 C6 . . . . 177.4(3) ?
    C8 N7 C5 C4 . . . . 1.0(3) ?
    N3 C4 C5 N7 . . . . 178.2(3) ?
    N9 C4 C5 N7 . . . . -0.6(3) ?
    N3 C4 C5 C6 . . . . 0.9(4) ?
    N9 C4 C5 C6 . . . . -178.0(2) ?
    C2 N1 C6 N6 . . . . -175.0(3) ?
    C2 N1 C6 C5 . . . . 2.1(4) ?
    C10 N6 C6 N1 . . . . -163.5(2) ?
    C10 N6 C6 C5 . . . . 19.7(4) ?
    N7 C5 C6 N1 . . . . -178.0(3) ?
    C4 C5 C6 N1 . . . . -1.9(4) ?
    N7 C5 C6 N6 . . . . -1.3(5) ?
    C4 C5 C6 N6 . . . . 174.9(3) ?
    C5 N7 C8 N9 . . . . -0.9(3) ?
    C4 N9 C8 N7 . . . . 0.5(3) ?
    C6 N6 C10 O1 . . . . 9.9(4) ?
    C6 N6 C10 C11 . . . . -168.8(2) ?
    O1 C10 C11 C12 . . . . -150.8(3) ?
    N6 C10 C11 C12 . . . . 27.9(4) ?
    O1 C10 C11 C16 . . . . 24.4(4) ?
    N6 C10 C11 C16 . . . . -156.9(2) ?
    C16 C11 C12 C13 . . . . -0.7(4) ?
    C10 C11 C12 C13 . . . . 174.5(3) ?
    C11 C12 C13 C14 . . . . 1.2(4) ?
    C12 C13 C14 C15 . . . . -0.5(5) ?
    C13 C14 C15 C16 . . . . -0.6(4) ?
    C14 C15 C16 C11 . . . . 1.1(4) ?
    C12 C11 C16 C15 . . . . -0.4(4) ?
    C10 C11 C16 C15 . . . . -175.8(2) ?
loop_
    _geom_hbond_atom_site_label_D
    _geom_hbond_atom_site_label_H
    _geom_hbond_atom_site_label_A
    _geom_hbond_site_symmetry_A
    _geom_hbond_distance_DH
    _geom_hbond_distance_HA
    _geom_hbond_distance_DA
    _geom_hbond_angle_DHA
    N6 H6 O1 2_655 0.86 2.33 3.135(3) 156
    N7 H7 O1 . 0.86 2.12 2.668(3) 121
    N7 H7 O3 . 0.86 1.99 2.709(3) 140
    N9 H9 O3 4_555 0.86 1.80 2.646(3) 169
    C16 H16 N1 2_654 0.93 2.55 3.426(4) 157
_shelx_hkl_file
;
   0   0 -11 67.1231 43.4637   1
   0   0 -10 118.534 50.4898   1
   0   0  -9 49.4153 38.2571   1
   0   0  -8 5595.52 288.740   1
   0   0  -7 924.566 114.816   1
   0   0  -6 13947.2 391.690   3
   0   0  -5 179.265 46.4060   3
   0   0  -4 36400.7 514.601   3
   0   0   2 203407. 863.488   3
   0   0   3-6.10079 9.46778   3
   0   0  11 75.3563 72.1692   4
   0   0  12 1310.79 228.085   4
   0   0  13-94.8441 77.6583   4
   0  -1 -12-44.3714 45.6766   1
   0   1 -11 1155.38 145.560   1
   0  -1 -11 1074.89 159.067   1
   0   1 -10-18.5211 33.5141   1
   0  -1 -10 1.96461 33.2556   1
   0   1  -9 608.153 96.0603   1
   0   1  -9 750.224 113.970   3
   0  -1  -9 608.130 106.553   1
   0   1  -8 6.35400 22.6358   3
   0  -1  -8-1.32805 23.4164   1
   0   1  -8 1.01787 17.3791   1
   0  -1  -7 12831.2 429.117   1
   0   1  -6-29.6124 26.8401   3
   0  -1  -6-100.654 39.2080   1
   0   1  -5 10057.5 299.918   3
   0   1  -4 3.20484 13.2528   3
   0   1   1 41536.2 309.091   4
   0   1   2-7.52199 7.91020   3
   0   1   3 58087.1 601.308   3
   0   1   4 6.09883 10.7284   3
   0   1   5 9396.69 310.673   3
   0   1   6-2.48409 24.3660   3
   0   1  10-167.510 85.2015   4
   0   1  11 1128.92 206.019   4
   0   1  12-127.500 75.2063   4
   0   1  13 181.467 90.4921   4
   0  -2 -12 55.6846 36.1090   1
   0  -2 -11-36.0042 39.3019   1
   0   2 -10 180.642 51.6963   1
   0  -2 -10 204.850 66.6091   1
   0   2 -10 277.921 72.9700   3
   0   2  -9-35.5350 29.9355   3
   0   2  -9 11.5828 16.6773   1
   0  -2  -9-26.6122 44.2506   1
   0  -2  -8 2280.44 206.246   1
   0   2  -8 2140.88 175.701   3
   0   2  -8 2284.99 159.187   1
   0  -2  -7-49.6471 30.2241   1
   0  -2  -6 6764.64 308.035   1
   0   2  -6 6572.38 266.814   3
   0  -2  -5 13.1868 22.1684   1
   0  -2  -4 66533.6 813.421   1
   0  -2  -2 113328. 751.974   4
   0   2  -1 0.53075 4.74997   1
   0  -2  -1 14.3434 10.8793   2
   0   2   0 821.743 54.6101   1
   0   2   1 0.92973 5.92426   2
   0   2   2 117473. 735.922   4
   0   2   3 7.69628 18.0637   4
   0   2   4 65470.7 811.805   4
   0   2   4 64484.4 773.576   3
   0   2   5-7.62899 27.3137   4
   0   2   5-21.4996 19.5913   3
   0   2   6 6585.34 330.701   4
   0   2   6 6396.39 292.232   3
   0   2   7 12.9002 32.5360   4
   0   2   7-8.62366 17.0704   3
   0   2   8 2258.25 230.019   4
   0   2   9-52.7748 58.6009   4
   0   2  10 245.246 89.0623   4
   0   2  11-3.18027 50.5028   4
   0   2  12 102.708 73.7989   4
   0   2  13-5.75804 31.3563   4
   0  -3 -13 601.878 138.163   1
   0  -3 -12 89.8965 60.2779   1
   0   3 -11 188.758 56.0769   3
   0  -3 -11 177.631 69.3865   1
   0  -3 -10-40.4246 36.7704   1
   0   3 -10-24.6529 27.1810   3
   0   3  -9 203.912 46.7898   1
   0  -3  -9 257.948 83.7931   1
   0   3  -9 221.727 64.5940   3
   0   3  -8-9.55803 32.0553   3
   0   3  -8-16.0951 19.8452   1
   0  -3  -8 1.35618 31.1590   1
   0  -3  -7 8032.28 383.764   1
   0  -3  -6 13.2515 26.6241   1
   0  -3  -5 8832.82 349.762   1
   0   3  -2 6.74115 10.8951   1
   0  -3  -2-1.83173 13.2891   4
   0  -3  -1 986855. 2120.01   2
   0   3  -1 996974. 2037.50   1
   0   3   0 3.45250 15.3246   1
   0  -3   1 999999. 2005.15   1
   0   3   1 963541. 2086.27   2
   0   3   2 8.03296 11.2829   2
   0   3   3 34226.2 493.578   4
   0   3   3 32948.9 495.161   2
   0   3   4 4.80923 18.7190   4
   0   3   5 8315.01 317.343   4
   0   3   5 8667.80 329.340   3
   0   3   6 24.3950 31.3700   4
   0   3   6-19.2194 13.8013   3
   0   3   7 7485.10 370.112   4
   0   3   8-35.9150 52.1118   4
   0   3   9 318.156 95.3764   4
   0   3  10 43.4911 47.3578   4
   0   3  11 445.097 124.702   4
   0   3  12-45.7309 52.9211   4
   0   3  13 547.306 148.233   4
   0  -4 -13-78.2148 62.1116   1
   0  -4 -12 596.937 138.743   1
   0  -4 -11 8.13891 53.4502   1
   0   4 -10 562.801 103.519   3
   0  -4 -10 672.263 139.357   1
   0  -4  -9 24.3491 40.1410   1
   0   4  -9 12.6821 32.1279   3
   0   4  -9-39.5990 17.8570   1
   0  -4  -8 7130.63 403.559   1
   0   4  -8 7202.55 333.063   3
   0   4  -8 7583.44 219.518   1
   0  -4  -7 29.1442 41.4059   1
   0  -4  -6 9478.54 408.960   1
   0  -4  -5-25.5635 42.8005   1
   0   4  -4 324.882 34.7538   1
   0  -4  -3 33.6451 17.3129   4
   0   4  -3 7.60195 10.6486   1
   0   4  -2 48969.4 487.527   1
   0  -4  -2 48391.0 541.580   4
   0  -4  -2 49650.1 577.353   2
   0  -4  -1 9.62199 14.7837   2
   0   4  -1 5.89364 10.6095   1
   0  -4   0 930.353 83.0592   1
   0   4   0 877.687 79.7826   1
   0  -4   1-12.9894 16.7399   1
   0   4   2 49942.7 569.627   2
   0   4   3 37.9335 23.0719   2
   0   4   4 297.445 55.1856   2
   0   4   4 403.608 65.6455   4
   0   4   5-5.05578 27.5609   4
   0   4   6 10000.6 379.313   4
   0   4   7 18.5697 28.9594   4
   0   4   8 7447.74 397.482   4
   0   4   9 72.1343 56.7152   4
   0   4  10 594.534 131.359   4
   0   4  11 16.5769 37.5557   4
   0   4  12 466.025 125.981   4
   0   4  13 75.9976 60.1865   4
   0  -5 -12 47.5676 47.0369   1
   0  -5 -11 446.436 127.148   1
   0   5 -10 23.8281 30.0127   3
   0  -5 -10-25.6907 37.7249   1
   0   5  -9 2403.64 206.153   3
   0  -5  -9 2332.29 252.853   1
   0  -5  -8-5.88300 28.5555   1
   0   5  -7 5983.83 136.538   1
   0  -5  -7 6286.75 373.688   1
   0  -5  -6 61.5473 40.0797   1
   0   5  -6 6.73651 5.88843   1
   0  -5  -5 21533.4 611.194   1
   0   5  -5 20940.7 278.951   1
   0   5  -4 2.45364 8.33900   1
   0  -5  -3 37082.4 547.497   4
   0   5  -3 36822.1 449.746   1
   0   5  -2 8.70395 13.2354   1
   0  -5  -2-2.93721 14.0649   4
   0  -5  -2-11.5370 17.6156   2
   0   5  -1 11842.3 306.857   1
   0  -5  -1 11608.9 289.731   2
   0  -5   0 4.38520 19.7067   1
   0   5   0-10.3012 20.0844   1
   0  -5   0 11.4883 18.2677   2
   0  -5   1 11619.1 299.174   1
   0   5   2-13.5817 19.5864   2
   0   5   3 38106.9 588.936   2
   0   5   4 4.37367 14.1017   2
   0   5   5 20755.3 513.234   2
   0   5   6 8.18794 18.5489   2
   0   5   6 7.80345 30.9864   4
   0   5   7 5915.84 325.393   4
   0   5   8-28.1505 26.5391   4
   0   5   9 2233.92 230.089   4
   0   5  10 131.609 66.6308   4
   0   5  11 301.195 100.661   4
   0   5  12 101.313 62.9909   4
   0  -6 -12 401.283 128.584   1
   0  -6 -11-24.6033 44.9875   1
   0   6 -10 537.841 106.325   3
   0  -6 -10 557.027 138.685   1
   0  -6  -9-1.18483 43.2968   1
   0  -6  -8 265.834 87.6323   1
   0  -6  -7-56.5845 59.1276   1
   0  -6  -6 10705.6 480.489   1
   0   6  -6 9421.58 153.693   1
   0   6  -5-1.66214 6.88893   1
   0  -6  -5 37.5492 39.3834   1
   0   6  -4 2696.37 123.512   1
   0  -6  -4 2728.34 173.855   4
   0  -6  -4 2763.04 220.386   1
   0  -6  -3 12.7417 15.7233   4
   0   6  -3 11.3754 15.2042   1
   0  -6  -2 131979. 1357.21   1
   0  -6  -2 132940. 1108.76   2
   0   6  -2 130864. 1054.15   1
   0   6  -1 25.7904 15.4663   1
   0  -6  -1-20.8811 28.2365   2
   0  -6   0 23032.6 508.687   1
   0  -6   0 23219.5 461.623   2
   0  -6   1 100.625 33.5798   1
   0   6   3-21.5839 18.9484   2
   0   6   4 2913.26 185.677   2
   0   6   5 34.3709 27.6865   2
   0   6   8 102.500 43.8294   4
   0   6   9-98.0993 52.1563   4
   0   6  10 453.157 110.804   4
   0   6  11-62.4480 47.8594   4
   0  -7 -11 718.217 162.368   1
   0  -7 -10-1.40351 40.1937   1
   0  -7  -9 742.666 159.779   1
   0  -7  -8 24.4499 38.2425   1
   0  -7  -7 3199.97 292.031   1
   0  -7  -6 11.9332 38.1155   1
   0  -7  -5 6007.80 360.650   1
   0   7  -5 6013.16 177.334   1
   0  -7  -4 9.61822 35.7686   1
   0   7  -4 23.5908 16.0109   1
   0  -7  -4-4.83869 25.0740   4
   0   7  -3 9724.20 293.828   1
   0  -7  -3 10136.8 311.898   4
   0  -7  -3 10292.5 424.506   1
   0  -7  -2 29.8442 35.0576   1
   0  -7  -2 6.30512 23.7954   2
   0   7  -2 15.0513 17.3782   1
   0  -7  -1 9316.71 310.044   2
   0  -7  -1 8917.13 358.725   1
   0  -7   0-26.9712 29.1286   2
   0   7   3 10045.7 340.029   2
   0   7   4 36.4832 29.1951   2
   0   7   5 5838.51 293.943   2
   0  -8 -10 652.302 156.279   1
   0  -8  -9 40.0422 45.9369   1
   0  -8  -8 1307.63 205.528   1
   0  -8  -7-48.5190 56.5061   1
   0  -8  -6 888.697 157.128   1
   0  -8  -5 101.549 67.5123   1
   0  -8  -4 18327.8 626.348   1
   0  -8  -4 18082.3 459.151   4
   0  -8  -3-70.4292 31.4073   4
   0  -8  -3-20.2139 37.0494   1
   0  -8  -2 431.427 91.7803   1
   0  -8  -2 432.133 74.6132   2
   0  -8  -1 12.7330 31.2130   1
   0  -8  -1-6.51070 26.5264   2
   0  -8   0 8992.07 372.240   1
   0  -8   0 8783.61 331.171   2
   0   8   4 17852.4 502.524   2
   0  -9  -9 144.798 84.0056   1
   0  -9  -8 32.6745 43.5050   1
   0  -9  -7 71.3744 56.2143   1
   0  -9  -6 43.4292 44.9366   1
   0  -9  -5 3628.27 307.567   1
   0  -9  -4 31.0739 30.3191   1
   0  -9  -4 8.71135 24.2520   4
   0  -9  -3 11464.3 363.707   4
   0  -9  -3 13981.2 552.844   1
   0  -9  -2-91.2101 65.0512   1
   0  -9  -2-10.0739 26.0300   2
   0  -9  -1 5944.31 285.974   2
   0  -9  -1 5948.20 335.641   1
   0  -9   0 14.8426 35.1997   1
   0  -9   0-9.00714 31.2102   2
   0  -9   1 6110.84 314.451   1
   0  -9   1 5526.03 290.100   2
   0 -10  -8 113.106 63.9905   1
   0 -10  -7-20.6390 60.0125   1
   0 -10  -6 962.914 174.591   1
   0 -10  -5 22.8526 45.2863   1
   0 -10  -4 1427.96 194.707   1
   0 -10  -3-31.2415 36.3861   1
   0 -10  -2 764.426 133.138   1
   0 -10  -2 790.756 111.727   2
   0 -10  -1 16.0630 26.6274   2
   0 -10  -1-37.1662 55.5457   1
   0 -10   0 2100.37 184.935   2
   0 -10   0 2355.67 214.600   1
   0 -10   1 41.1237 37.1682   1
   0 -10   1-29.0375 29.2147   2
   0 -11  -7-130.343 74.3964   1
   0 -11  -6-48.8776 51.1804   1
   0 -11  -5 5299.61 405.640   1
   0 -11  -4-0.38165 36.3263   1
   0 -11  -3 626.542 134.280   1
   0 -11  -2-30.3279 43.4704   1
   0 -11  -2-42.7161 36.2218   2
   0 -11  -1 620.464 123.999   1
   0 -11  -1 670.600 110.163   2
   0 -11   0-9.68288 40.9261   1
   0 -11   0-5.45850 32.0025   2
   0 -11   1 780.087 122.169   2
   0 -11   2-8.38619 37.0977   2
   0 -12  -6 174.872 83.6553   1
   0 -12  -5-41.4134 60.4567   1
   0 -12  -4 3556.91 333.626   1
   0 -12  -3-174.513 76.3177   1
   0 -12  -2-63.9943 41.5490   2
   0 -12  -2 5.53208 39.8044   1
   0 -12  -1 29.4109 29.6192   2
   0 -12  -1 24.5148 36.7902   1
   0 -12   0 40.1727 36.1370   2
   0 -12   0 2.63645 33.9646   1
   0 -12   1-0.54858 34.6905   2
   0 -12   2-56.3627 43.4583   2
   0 -12   3-60.5173 45.0447   2
   0 -13  -5-7.83660 34.1368   1
   0 -13  -4-51.1552 51.9105   1
   0 -13  -3 551.188 139.450   1
   0 -13  -2 67.5730 53.3290   1
   0 -13  -1 320.889 80.3893   2
   0 -13  -1 347.807 106.846   1
   0 -13   0 39.7792 37.3374   2
   0 -13   1 198.811 69.4204   2
   0 -13   2 26.7317 23.6623   2
   0 -13   3 440.328 109.805   2
   0 -13   4 13.3802 33.9692   2
   0 -14  -3-7.13786 38.7992   1
   0 -14  -2 343.690 111.855   1
   0 -14  -1 91.9720 59.9315   1
   0 -14   4 85.3731 64.2332   2
   1   0 -11 6.18825 34.8820   1
  -1   0 -11 17.4601 28.7142   1
  -1   0 -10 45.3432 48.3269   1
   1   0 -10-10.3555 37.8401   1
   1   0  -9 3.74850 30.3167   1
  -1   0  -9-5.01876 30.7613   1
  -1   0  -8 11.1519 21.5165   1
  -1   0  -8-4.13598 28.7373   3
  -1   0  -7-3.90411 21.6698   1
  -1   0  -7-4.36574 20.8749   3
  -1   0  -6 50.3699 25.3555   1
  -1   0  -5-6.74708 21.8623   3
  -1   0  -5-4.69548 17.0180   1
   1   0  -4-15.9458 15.6676   3
  -1   0  -4 3.25549 15.5966   1
  -1   0  -4 6.07278 15.4041   3
  -1   0  -3-3.26062 12.5376   1
   1   0  -3-10.2388 13.1165   3
  -1   0  -2 159.272 24.2764   1
   1   0   2-0.97107 6.31505   1
  -1   0   2 6.09734 5.96308   3
  -1   0   3-7.52810 9.64307   3
  -1   0   4-5.41525 12.2570   3
  -1   0  10-55.6447 77.9328   4
  -1   0  11 60.0120 59.8121   4
  -1   0  12 109.618 84.9513   4
   1   0  13 116.046 81.8960   4
   1  -1 -12 112.445 60.3639   1
  -1  -1 -12 86.7144 54.2896   1
   1  -1 -11 566.540 117.028   1
   1   1 -11 500.291 96.9471   1
  -1  -1 -11 551.058 110.078   1
   1  -1 -10 2097.49 216.528   1
  -1   1 -10 2350.63 190.654   1
  -1   1 -10 2413.74 221.044   3
  -1  -1 -10 2218.61 213.510   1
   1   1 -10 2188.70 200.753   1
   1  -1  -9 4663.18 303.821   1
  -1   1  -9 4721.06 253.380   1
  -1  -1  -9 4869.01 297.893   1
  -1   1  -9 4883.97 298.085   3
  -1   1  -8 2019.36 183.187   3
  -1   1  -8 1900.77 150.713   1
  -1  -1  -8 1850.15 171.264   1
   1   1  -7 652.412 85.9370   3
  -1   1  -7 679.798 96.7790   3
  -1  -1  -7 641.360 94.3401   1
  -1   1  -7 704.697 84.7923   1
   1   1  -6 7768.30 268.506   3
  -1  -1  -6 7464.55 294.758   1
  -1   1  -6 7129.87 240.875   1
  -1  -1  -5 22838.7 475.479   1
  -1   1  -5 23602.9 493.498   3
   1   1  -5 23251.7 409.802   3
  -1   1  -5 22186.9 378.429   1
  -1  -1  -5 22908.8 511.570   3
  -1   1  -4 13107.6 334.647   3
  -1   1  -4 12995.2 245.692   1
  -1  -1  -4 13037.8 324.404   1
   1   1  -4 13405.6 273.840   3
  -1  -1  -3 37060.1 491.574   1
   1   1  -3 36422.5 378.840   3
  -1   1  -3 37824.3 328.776   1
  -1   1   1 41173.1 395.735   4
  -1   1   2 8397.65 220.909   4
   1   1   2 8096.80 210.211   3
   1   1   2 8273.40 206.334   1
  -1   1   3 36753.7 558.629   4
   1   1   3 36102.2 516.882   3
  -1   1   3 36786.7 440.979   3
  -1   1   4 13570.2 396.033   4
  -1   1   4 12994.8 303.875   3
   1   1   4 12973.0 349.015   3
  -1   1   5 22403.9 452.598   3
  -1   1   5 23426.0 585.281   4
   1   1   5 22514.1 505.532   3
  -1   1   6 7120.60 281.443   3
   1   1   6 7804.48 325.083   3
  -1   1   6 7700.71 370.149   4
  -1   1   7 569.684 87.5012   3
  -1   1   7 683.184 127.775   4
  -1   1   8 2123.88 234.788   4
  -1   1   9 5190.04 389.656   4
  -1   1  10 2237.61 271.306   4
   1   1  11 432.300 122.880   4
  -1   1  11 412.884 126.930   4
  -1  -1  11 573.043 152.130   4
   1   1  12-17.1529 45.5898   4
  -1  -1  12 260.084 106.773   4
  -1   1  12 125.736 75.2633   4
   1   1  13 10.4677 41.0357   4
  -1   1  13-83.7479 67.1853   4
   1  -2 -12 14.3393 28.9537   1
  -1  -2 -12 67.5481 43.9236   1
   1  -2 -11 446.778 113.030   1
  -1   2 -11 521.429 107.483   3
  -1  -2 -11 491.797 113.278   1
  -1  -2 -10 3179.65 269.842   1
   1   2 -10 3062.51 220.578   1
   1  -2 -10 2898.81 264.834   1
  -1   2 -10 2986.25 244.012   3
  -1   2 -10 3095.75 194.757   1
  -1   2  -9 2332.74 205.636   3
   1   2  -9 2446.85 188.452   3
  -1  -2  -9 2320.14 217.975   1
   1  -2  -9 2153.63 216.471   1
  -1   2  -9 2472.16 164.473   1
   1  -2  -8 2110.41 201.129   1
  -1  -2  -8 2328.25 205.307   1
  -1   2  -8 2457.65 198.510   3
  -1   2  -8 2450.73 151.474   1
  -1   2  -7 54.7442 28.5305   1
   1   2  -7 37.2672 23.2713   3
  -1   2  -7 87.1220 40.4183   3
  -1  -2  -7 43.1286 35.0516   1
  -1  -2  -6 15332.9 457.893   1
  -1   2  -6 15452.0 305.978   1
   1   2  -6 15793.2 379.529   3
  -1   2  -5 5820.50 162.548   1
  -1  -2  -5 5839.89 262.186   1
   1   2  -5 5532.22 205.471   3
  -1  -2  -4 3793.44 194.283   1
  -1   2  -4 3827.48 103.633   1
   1   2   0 23328.2 321.800   1
   1   2   1 41511.2 477.091   1
   1   2   1 42281.6 433.450   2
  -1   2   1 41161.4 294.202   2
   1  -2   1 42273.4 277.115   1
   1   2   2 60100.9 592.819   2
   1   2   2 60785.3 463.465   4
   1   2   2 60661.4 649.671   1
  -1   2   2 62708.8 625.453   4
  -1   2   3 3871.48 176.087   4
   1   2   3 3741.25 176.126   3
  -1   2   4 3852.34 201.718   4
   1   2   4 3827.14 197.104   3
  -1   2   5 5787.86 242.549   3
  -1   2   5 5893.37 279.707   4
   1   2   5 5801.82 265.884   3
  -1   2   6 15771.4 508.701   4
  -1   2   6 15525.6 434.510   3
   1   2   6 14945.3 463.841   3
  -1   2   7 114.399 43.5089   3
   1   2   7 52.7439 33.0820   3
  -1   2   7 107.634 58.8553   4
  -1   2   8 2223.93 194.723   3
  -1   2   8 2273.38 231.806   4
  -1   2   9 2003.44 236.608   4
   1   2   9 2389.32 256.693   4
   1   2  10 3049.89 308.688   4
  -1   2  10 3002.03 306.986   4
   1   2  11 432.149 128.190   4
  -1   2  11 467.890 128.440   4
  -1   2  12 40.2474 38.4344   4
   1   2  12 102.604 49.9876   4
   1   2  13 129.218 85.9388   4
  -1   2  13 107.820 86.0259   4
   1  -3 -13 171.077 82.8230   1
   1  -3 -12 161.052 79.0498   1
  -1  -3 -12 58.8838 48.2505   1
  -1  -3 -11 852.201 155.198   1
  -1   3 -11 624.766 118.158   3
   1  -3 -11 811.830 152.206   1
   1  -3 -10 700.152 136.653   1
   1   3 -10 960.388 125.400   3
  -1   3 -10 768.353 124.906   3
  -1  -3 -10 901.627 153.536   1
   1   3 -10 927.596 112.704   1
   1   3  -9 349.360 73.9200   3
  -1   3  -9 389.355 88.9580   3
  -1  -3  -9 374.704 97.9291   1
   1  -3  -9 378.050 93.2887   1
  -1   3  -9 324.586 52.2266   1
  -1   3  -8 458.148 55.6392   1
  -1  -3  -8 769.717 126.212   1
   1  -3  -8 571.261 113.459   1
  -1   3  -8 663.279 108.548   3
  -1   3  -7 2152.95 108.171   1
   1  -3  -7 1985.97 192.701   1
   1   3  -7 2041.84 153.193   3
  -1   3  -7 1954.55 168.921   3
  -1  -3  -7 2030.75 190.831   1
  -1  -3  -6 420.638 83.8619   1
  -1   3  -6 318.888 36.2174   1
  -1   3  -5 1084.53 51.5063   1
  -1  -3  -5 1226.06 130.706   1
  -1  -3  -4 723.575 92.9051   1
   1  -3  -3 9178.84 279.148   4
  -1  -3  -2 3024.52 143.196   2
   1  -3  -2 3083.02 147.266   4
  -1  -3  -1 271590. 1256.40   2
   1   3  -1 268547. 1183.89   1
   1   3   0 21923.0 367.548   1
  -1   3   1 257717. 911.936   2
   1  -3   1 261704. 983.886   1
   1   3   1 258060. 1384.91   1
  -1   3   2 3054.46 116.154   2
   1   3   2 3248.73 148.532   2
   1   3   2 3178.10 165.776   1
  -1   3   3 10351.5 299.527   4
   1   3   3 9461.08 233.746   4
   1   3   3 9509.35 283.661   2
   1   3   4 753.553 95.4987   3
   1   3   4 616.436 72.4486   4
  -1   3   4 614.029 82.4351   4
  -1   3   5 1229.71 120.523   3
   1   3   5 1213.42 127.761   3
  -1   3   5 1161.07 122.911   4
   1   3   5 1173.16 118.853   4
   1   3   6 394.487 80.9007   4
  -1   3   6 291.969 62.7336   3
  -1   3   6 377.305 82.3881   4
   1   3   6 455.601 83.8299   3
  -1   3   7 2138.95 203.879   4
  -1   3   7 1906.68 171.917   3
   1   3   7 1918.67 186.818   4
   1   3   8 503.678 104.172   4
  -1   3   8 512.242 114.843   4
   1   3   9 395.411 103.605   4
  -1   3   9 393.147 102.979   4
   1   3  10 823.294 153.795   4
  -1   3  10 707.386 147.555   4
   1   3  11 761.224 156.399   4
  -1   3  11 1125.15 198.652   4
  -1   3  12 231.990 107.920   4
   1   3  12-3.89980 32.2448   4
   1   3  13 63.3022 65.7171   4
  -1   3  13-158.114 84.1837   4
  -1  -4 -13 23.7800 38.8029   1
   1  -4 -13 160.760 99.4521   1
  -1  -4 -12 733.773 150.910   1
   1  -4 -12 674.634 150.763   1
  -1  -4 -11 443.410 116.530   1
  -1   4 -11 425.293 102.090   3
   1  -4 -11 482.007 123.457   1
  -1  -4 -10 704.248 139.666   1
  -1   4 -10 792.233 127.613   3
   1  -4 -10 802.793 153.956   1
   1   4 -10 658.696 103.218   3
   1   4  -9 2670.05 200.054   3
  -1   4  -9 2793.35 228.770   3
   1  -4  -9 2823.43 268.397   1
  -1  -4  -9 2876.60 268.285   1
  -1   4  -8 357.511 78.1667   3
  -1  -4  -8 364.370 93.5183   1
   1  -4  -8 255.800 79.9707   1
   1  -4  -7 541.920 109.056   1
  -1  -4  -7 302.345 75.4863   1
  -1  -4  -6 1901.11 183.094   1
   1  -4  -6 1906.90 188.921   1
   1  -4  -5 11736.0 434.546   1
  -1  -4  -5 12077.8 429.472   1
   1  -4  -4 17611.3 456.550   4
   1  -4  -3 1038.25 99.1331   4
   1   4  -3 1176.06 82.9777   1
  -1  -4  -2 17413.6 266.752   4
   1  -4  -2 17377.7 369.316   4
  -1  -4  -2 17937.3 376.446   2
   1   4  -2 17096.4 324.697   1
   1  -4  -1 19341.9 296.847   2
  -1  -4  -1 19552.9 370.823   2
   1   4  -1 19282.2 366.561   1
   1   4   0 4490.92 191.435   1
  -1  -4   0 4439.13 177.113   2
   1  -4   0 4330.25 172.988   1
   1   4   1 18488.7 362.611   2
   1  -4   1 19287.2 322.197   1
   1   4   1 19127.4 419.052   1
  -1   4   2 17681.2 304.560   2
   1   4   2 17667.9 370.611   2
   1  -4   2 18273.5 259.722   1
   1   4   2 17324.6 432.986   1
  -1   4   3 1129.23 89.7416   2
   1   4   3 1090.82 102.151   2
   1   4   4 17813.7 443.246   2
   1   4   4 17945.5 386.797   4
  -1   4   4 17627.9 447.915   4
  -1   4   4 17268.7 397.339   2
  -1   4   5 12430.4 406.274   4
   1   4   5 12046.9 426.096   3
   1   4   5 12199.2 405.466   2
   1   4   5 11645.8 353.110   4
   1   4   6 1868.74 160.339   4
  -1   4   6 1781.24 166.263   3
  -1   4   6 1775.92 169.499   4
   1   4   7 396.044 83.1986   4
  -1   4   7 350.551 84.3195   4
   1   4   8 300.657 86.2406   4
  -1   4   8 349.449 92.2778   4
  -1   4   9 2644.03 258.629   4
   1   4   9 2614.26 250.121   4
   1   4  10 828.369 156.545   4
  -1   4  10 682.662 142.649   4
   1   4  11 523.452 130.932   4
  -1   4  11 508.464 134.059   4
   1   4  12 696.142 153.307   4
  -1   4  12 784.976 172.190   4
   1   4  13 158.686 83.4707   4
  -1   4  13 133.437 75.3600   4
  -1  -5 -12-166.326 81.4692   1
   1  -5 -12 78.1077 60.3060   1
  -1   5 -11 244.583 74.3638   3
  -1  -5 -11 398.455 116.840   1
   1  -5 -11 396.324 120.022   1
  -1   5 -10 538.029 104.820   3
   1   5 -10 470.224 88.6762   3
   1  -5 -10 597.529 137.298   1
  -1  -5 -10 620.055 132.817   1
   1  -5  -9 295.929 96.9046   1
  -1  -5  -9 258.994 90.2841   1
  -1   5  -9 335.679 82.9611   3
   1   5  -9 359.663 76.8575   3
  -1  -5  -8 45.6861 42.0972   1
   1  -5  -8 24.2727 52.2203   1
  -1  -5  -7 1166.59 160.948   1
   1  -5  -7 1203.40 165.665   1
   1  -5  -6 224.893 73.5920   1
  -1  -5  -6 266.285 70.4480   1
  -1  -5  -5 1311.65 152.458   1
   1  -5  -5 1119.00 142.405   1
   1   5  -4 1014.60 82.3611   1
   1  -5  -4 846.614 100.255   4
   1  -5  -3 58476.3 757.296   4
   1   5  -3 57228.2 635.682   1
  -1  -5  -2 3168.24 170.844   2
   1  -5  -2 3303.21 148.524   2
  -1  -5  -2 2984.66 121.261   4
   1   5  -2 3098.52 155.153   1
   1  -5  -1 222.526 50.4628   1
   1   5  -1 265.667 48.2066   1
   1  -5  -1 265.322 42.5211   2
  -1  -5  -1 245.282 50.2876   2
   1  -5   0 17494.5 392.688   1
  -1  -5   0 17476.1 388.701   2
  -1  -5   0 17840.4 413.491   1
   1   5   0 17054.0 412.680   1
   1   5   1 245.720 52.9391   1
  -1  -5   1 210.653 44.5769   1
   1  -5   1 262.286 43.6243   1
   1  -5   2 3173.35 133.152   1
   1   5   2 3154.86 201.647   1
   1   5   2 3344.46 175.283   2
  -1   5   2 3125.33 141.422   2
  -1   5   3 56813.6 665.805   2
   1   5   3 59267.5 783.756   2
  -1   5   4 997.197 98.6242   2
   1   5   4 948.951 108.324   2
   1   5   5 1158.26 127.466   2
  -1   5   5 1215.44 119.089   2
   1   5   5 1046.60 107.905   4
  -1   5   6 320.724 75.9193   4
   1   5   6 223.857 56.5328   4
  -1   5   6 325.035 65.7407   2
  -1   5   7 1005.71 145.228   4
   1   5   7 1297.87 146.337   4
   1   5   8 17.6882 25.9861   4
  -1   5   8 51.5480 52.2839   4
  -1   5   9 182.238 66.0342   4
   1   5   9 295.001 86.0486   4
  -1   5  10 637.261 134.445   4
   1   5  10 466.806 109.600   4
   1   5  11 498.387 126.834   4
  -1   5  11 451.096 120.371   4
   1   5  12 10.3646 31.7186   4
  -1   5  12 63.7180 52.0098   4
   1  -6 -12 258.981 120.759   1
  -1  -6 -12 237.846 107.520   1
   1  -6 -11 501.982 135.080   1
  -1  -6 -11 452.465 130.135   1
  -1   6 -10 293.373 79.8752   3
   1  -6 -10 350.644 106.114   1
  -1  -6 -10 200.491 88.0947   1
   1   6  -9 186.082 56.7345   3
   1  -6  -9 155.828 78.1217   1
  -1  -6  -9 101.728 60.4974   1
   1  -6  -8 182.326 74.5160   1
  -1  -6  -8 231.865 85.2750   1
   1  -6  -7 1101.80 168.929   1
  -1  -6  -7 1216.70 176.051   1
   1   6  -7 1152.88 81.3324   1
  -1  -6  -6 603.605 115.523   1
   1   6  -6 633.582 63.1919   1
   1  -6  -6 675.888 119.091   1
  -1  -6  -5 243.881 72.5409   1
   1   6  -5 359.710 49.7399   1
   1  -6  -5 290.030 78.3902   1
   1  -6  -4 168.401 53.2738   1
  -1  -6  -4 226.151 66.4941   1
   1  -6  -4 157.626 46.7035   4
   1   6  -4 118.859 29.7102   1
   1  -6  -3 415.090 67.7995   4
  -1  -6  -3 374.978 52.2577   4
   1   6  -3 356.673 55.8869   1
  -1  -6  -2 33688.3 456.351   4
   1  -6  -2 34460.0 686.656   1
  -1  -6  -2 35498.7 608.556   2
   1   6  -2 34050.9 573.903   1
   1  -6  -2 35102.6 526.816   2
   1   6  -1 11678.7 357.218   1
  -1  -6  -1 12114.4 350.471   2
   1  -6  -1 12298.2 304.099   2
   1  -6   0 8837.29 264.845   2
   1  -6   0 8693.45 306.006   1
  -1  -6   0 8676.66 298.960   2
   1   6   0 8490.50 318.826   1
   1  -6   1 12759.6 342.897   1
  -1  -6   1 12823.8 367.836   1
   1   6   1 12270.0 404.561   1
   1   6   2 35034.8 721.233   1
   1  -6   2 35230.8 517.003   1
   1   6   2 34904.8 608.389   2
   1   6   3 415.859 69.9160   2
  -1   6   3 430.502 61.8636   2
   1   6   4 191.790 51.3408   2
  -1   6   4 149.873 40.6950   2
  -1   6   5 343.660 67.4151   2
   1   6   5 419.697 80.8076   2
  -1   6   6 540.166 89.2962   2
   1   6   7 1105.06 134.453   4
   1   6   8 278.806 78.5444   4
   1   6   9 145.033 63.9762   4
  -1   6   9 110.467 60.4372   4
   1   6  10 343.007 101.835   4
  -1   6  10 214.368 81.1339   4
  -1   6  11 378.671 110.192   4
   1  -7 -11 314.035 118.238   1
  -1  -7 -11 219.647 97.0728   1
  -1  -7 -10 340.717 117.143   1
   1  -7 -10 455.298 132.276   1
  -1   7 -10 385.165 99.0515   3
   1  -7  -9 475.756 125.137   1
  -1  -7  -9 425.705 122.525   1
  -1  -7  -8 704.488 144.634   1
   1  -7  -8 681.200 143.913   1
   1  -7  -7 809.677 151.911   1
  -1  -7  -7 952.397 158.361   1
   1   7  -6 1400.94 96.7043   1
   1  -7  -6 1422.39 187.679   1
  -1  -7  -6 1211.16 172.737   1
   1  -7  -5 368.623 95.8429   1
  -1  -7  -5 297.529 83.3397   1
   1   7  -5 327.683 51.1912   1
   1  -7  -4 2395.97 216.183   1
  -1  -7  -4 2559.12 222.555   1
   1  -7  -4 2323.13 175.475   4
   1   7  -4 2454.61 149.568   1
   1  -7  -3 233.615 55.9804   4
   1   7  -3 236.710 50.9540   1
  -1  -7  -3 229.204 67.9953   1
  -1  -7  -3 236.391 59.7237   2
   1  -7  -3 206.481 60.7975   1
  -1  -7  -3 219.961 41.6122   4
  -1  -7  -2 3013.73 145.493   4
  -1  -7  -2 3082.55 194.581   2
  -1  -7  -2 3173.12 230.103   1
   1  -7  -2 2986.41 167.788   2
   1  -7  -2 3352.29 229.544   1
   1   7  -2 3090.64 189.225   1
  -1  -7  -1 3576.13 205.029   2
   1   7  -1 3570.13 213.867   1
  -1  -7  -1 3465.80 226.814   1
   1  -7  -1 3547.68 223.895   1
   1  -7  -1 3656.12 181.999   2
   1   7   0 1611.03 152.028   1
   1  -7   0 1612.13 124.022   2
  -1  -7   0 1729.29 146.069   2
   1   7   1 3707.55 240.334   1
   1  -7   1 3538.83 197.563   1
   1  -7   2 3145.13 173.234   1
   1   7   3 246.542 59.8291   2
  -1   7   4 2328.27 164.124   2
   1   7   4 2348.72 183.624   2
  -1   7   5 345.622 67.3043   2
  -1   7   6 1339.06 143.671   2
   1  -8 -10-7.61984 54.7243   1
  -1  -8 -10-14.5596 41.5317   1
   1  -8  -9 65.4165 64.2351   1
  -1  -8  -9 59.8428 64.1775   1
  -1  -8  -8 768.642 155.818   1
   1  -8  -8 619.941 149.281   1
  -1  -8  -7 25.5304 39.5832   1
   1  -8  -7 55.0157 43.0673   1
   1  -8  -6 1034.75 169.627   1
  -1  -8  -6 1108.15 172.011   1
   1   8  -5 73.0720 27.6102   1
   1  -8  -5 89.6966 45.1595   4
   1  -8  -5 151.414 66.3542   1
  -1  -8  -5 61.8259 45.0064   1
  -1  -8  -4 9057.07 442.389   1
   1   8  -4 8722.60 307.859   1
   1  -8  -4 9682.83 457.545   1
  -1  -8  -3 630.399 97.3214   2
   1  -8  -3 724.285 123.307   1
  -1  -8  -3 473.534 98.9632   1
  -1  -8  -3 622.711 71.7461   4
   1   8  -3 534.939 82.1426   1
   1  -8  -2 1610.88 168.871   1
  -1  -8  -2 1510.08 168.114   1
   1  -8  -2 1560.57 129.603   2
  -1  -8  -2 1421.81 140.501   2
   1   8  -2 1305.38 133.813   1
  -1  -8  -2 1475.16 110.301   4
  -1  -8  -1 516.877 85.0151   2
   1  -8  -1 471.246 89.3017   1
   1   8  -1 539.948 91.4570   1
  -1  -8  -1 508.839 99.3997   1
   1  -8  -1 489.490 72.3214   2
  -1  -8   0 155.410 56.6402   1
  -1  -8   0 41.6094 41.5484   2
   1  -8   0 86.6123 34.5654   2
   1  -8   0-6.86269 35.9864   1
   1   8   0 117.266 46.6580   1
  -1  -8   1 579.918 92.8621   2
   1  -8   2 1678.08 139.639   1
  -1   8   4 8721.77 329.448   2
  -1   8   5 63.8331 32.5144   2
   1  -9  -9 171.079 92.8701   1
  -1  -9  -9 8.99727 48.5102   1
  -1  -9  -8 86.0786 61.2681   1
   1  -9  -8-12.0368 39.0646   1
  -1  -9  -7 39.5597 40.1012   1
   1  -9  -7 115.135 71.9590   1
   1  -9  -6 577.553 131.995   1
  -1  -9  -6 380.452 104.521   1
   1  -9  -5 1012.92 164.212   1
  -1  -9  -5 1265.47 182.752   1
  -1  -9  -4 240.519 75.0277   1
   1   9  -4 310.783 65.7645   1
   1  -9  -4 363.230 92.0734   1
  -1  -9  -3 5112.52 288.853   2
   1  -9  -3 5222.10 337.944   1
  -1  -9  -3 4515.94 200.835   4
   1   9  -3 4302.74 247.841   1
  -1  -9  -3 4699.72 322.866   1
  -1  -9  -2 720.712 105.803   2
  -1  -9  -2 759.106 128.501   1
   1   9  -2 700.333 104.752   1
  -1  -9  -2 747.407 82.8993   4
   1  -9  -2 717.146 94.4631   2
   1  -9  -2 760.694 124.851   1
  -1  -9  -1 571.577 97.4758   2
  -1  -9  -1 687.273 114.847   1
   1  -9  -1 522.704 97.9356   1
   1  -9  -1 723.096 96.3638   2
  -1  -9   0 5656.16 298.013   2
   1  -9   0 5390.57 264.770   2
  -1  -9   0 5891.22 327.858   1
   1  -9   0 5965.54 319.439   1
  -1  -9   1 499.184 93.7193   2
   1  -9   1 566.137 89.6640   2
   1  -9   1 695.855 103.682   1
  -1 -10  -8 118.643 76.9008   1
   1 -10  -8 171.221 87.3617   1
  -1 -10  -7 36.8836 32.4812   1
   1 -10  -7 107.882 61.4856   1
   1 -10  -6 1200.69 197.648   1
  -1 -10  -6 1307.78 203.052   1
  -1 -10  -5 446.321 111.956   1
   1 -10  -5 480.565 121.862   1
  -1 -10  -4 1294.84 187.256   1
   1 -10  -4 1155.09 174.394   1
  -1 -10  -3-43.0170 26.2456   2
  -1 -10  -3-9.77375 30.6671   1
   1 -10  -2 697.706 99.9367   2
  -1 -10  -2 934.794 126.533   2
  -1 -10  -2 787.670 134.958   1
   1 -10  -2 868.932 140.288   1
   1 -10  -1 498.043 104.270   1
   1 -10  -1 537.378 90.6264   2
  -1 -10  -1 503.571 99.7209   2
  -1 -10  -1 585.436 118.608   1
  -1 -10   0 285.719 74.8334   2
   1 -10   0 132.644 53.7964   1
   1 -10   0 283.796 66.1611   2
  -1 -10   0 275.279 77.6938   1
   1 -10   1 492.910 92.4468   1
   1 -10   1 470.442 87.7489   2
  -1 -10   1 589.706 104.557   2
  -1 -10   2 900.537 134.202   2
  -1 -11  -7 169.497 82.1875   1
   1 -11  -7 27.5948 63.7538   1
  -1 -11  -6-4.01684 70.0086   1
   1 -11  -6-52.7717 54.0114   1
   1 -11  -5 1426.98 210.016   1
  -1 -11  -5 1375.24 207.640   1
   1 -11  -4 43.7566 38.3300   1
  -1 -11  -4 45.6542 62.2824   1
  -1 -11  -3 130.166 59.9107   1
   1 -11  -3 174.990 76.5080   1
  -1 -11  -3 66.7899 40.4778   2
   1 -11  -2 73.5024 38.5394   2
   1 -11  -2 14.1739 31.8376   1
  -1 -11  -2 38.4959 41.9221   1
  -1 -11  -2-17.1657 35.8286   2
   1 -11  -1 205.849 58.5179   2
  -1 -11  -1 139.931 51.9625   1
   1 -11  -1 284.009 86.2659   1
  -1 -11  -1 210.821 68.1357   2
   1 -11   0 58.1464 46.1112   1
  -1 -11   0 29.5363 39.0212   2
  -1 -11   0 27.9254 29.5445   1
   1 -11   0-42.6373 39.7816   2
   1 -11   1 210.478 61.6384   2
  -1 -11   1 332.921 85.5249   2
   1 -11   1 203.880 65.9169   1
  -1 -11   2 32.2928 29.5260   2
   1 -11   2 24.3596 38.3144   2
  -1 -12  -6 60.2134 57.5032   1
   1 -12  -6 17.4082 37.6646   1
  -1 -12  -5 100.898 62.4046   1
   1 -12  -5 87.9370 61.2727   1
  -1 -12  -4 472.802 126.196   1
   1 -12  -4 447.165 123.609   1
   1 -12  -3 65.0352 53.1113   1
  -1 -12  -3 136.810 72.8091   1
  -1 -12  -2 92.2501 67.7801   1
  -1 -12  -2 108.748 51.0018   2
   1 -12  -2 176.801 74.1438   1
   1 -12  -2 107.205 47.7671   2
   1 -12  -1 837.172 145.205   1
  -1 -12  -1 817.773 147.106   1
   1 -12  -1 641.434 104.136   2
  -1 -12  -1 833.446 134.159   2
   1 -12   0 1157.93 145.705   2
  -1 -12   0 1049.26 150.845   2
   1 -12   0 1048.72 158.368   1
   1 -12   1 629.537 116.328   1
  -1 -12   1 732.200 129.214   2
   1 -12   1 775.420 122.028   2
   1 -12   2 69.8343 44.8679   2
  -1 -12   2 84.4153 52.2008   2
  -1 -12   3-68.9890 49.5081   2
   1 -12   3 61.0048 48.9970   2
   1 -13  -5 331.905 119.556   1
   1 -13  -4 83.7842 64.6652   1
  -1 -13  -4 61.4018 74.2688   1
   1 -13  -3 181.889 83.7083   1
  -1 -13  -3 223.962 87.8403   1
  -1 -13  -2-44.5257 42.1240   2
   1 -13  -2 32.0442 41.1384   1
  -1 -13  -2 13.4536 34.1490   1
  -1 -13  -1 83.7197 52.3533   2
   1 -13  -1 273.596 97.2845   1
  -1 -13   0 93.3691 52.1349   2
   1 -13   0 30.0180 37.5087   1
  -1 -13   1 160.100 70.5459   2
   1 -13   1 190.529 67.2182   2
  -1 -13   2 48.3055 42.3846   2
   1 -13   2 55.6037 49.6355   2
   1 -13   3-0.31291 25.3392   2
  -1 -13   3 112.887 59.7762   2
  -1 -13   4 27.8004 28.5630   2
   1 -13   4-47.1546 41.1746   2
  -1 -14  -3 103.545 68.0142   1
   1 -14  -3-130.741 73.0189   1
   1 -14  -2 2.65431 36.3043   1
  -1 -14  -2 37.0550 56.5204   1
   1 -14  -1 38.2439 42.1045   1
  -1 -14   1 35.3689 48.1988   2
  -1 -14   2 60.6288 46.7591   2
  -1 -14   3 37.9191 39.7985   2
  -1 -14   4 1.98720 28.7179   2
  -1 -14   5-113.086 64.9228   2
   2   0 -12 641.456 126.140   1
  -2   0 -11 12.4180 32.0749   1
   2   0 -11 25.7142 27.1932   1
  -2   0 -10 5998.10 317.592   1
  -2   0  -9 1904.94 169.077   1
  -2   0  -9 2009.27 202.063   3
  -2   0  -8 2163.50 169.999   1
  -2   0  -8 2326.80 205.742   3
  -2   0  -7 77.6946 33.6736   1
  -2   0  -7 101.959 44.6031   3
  -2   0  -6 17319.8 408.344   1
  -2   0  -5 4784.77 193.867   1
  -2   0  -4 4509.90 169.162   1
  -2   0  -3 11184.4 235.975   1
  -2   0  -2 91694.9 605.157   1
   2   0   0 30755.3 274.694   2
  -2   0   1 14287.6 260.890   4
  -2   0   2 93542.7 796.135   4
   2   0   2 90019.6 600.166   1
  -2   0   3 11161.7 332.234   4
  -2   0   3 10685.5 183.272   3
   2   0   3 10904.7 236.797   1
  -2   0   4 4836.91 250.236   4
  -2   0   4 4386.34 147.315   3
  -2   0   5 4732.17 277.602   4
  -2   0   6 16693.7 569.912   4
  -2   0   7 142.797 61.2381   4
  -2   0   8 2095.05 237.232   4
  -2   0   9 1993.89 247.580   4
  -2   0  10 5941.25 450.681   4
  -2   0  11-11.1339 59.7264   4
  -2   0  12 602.095 159.465   4
   2   0  13 54.7114 58.1389   4
   2  -1 -12 13.2549 26.2112   1
   2   1 -11 152.644 56.7655   1
   2  -1 -11 212.488 75.8410   1
  -2  -1 -11 92.9803 50.4344   1
  -2   1 -11-12.8077 39.0779   3
  -2  -1 -10 886.447 131.125   1
  -2   1 -10 903.499 142.880   3
  -2   1 -10 832.612 110.660   1
   2  -1 -10 1099.82 159.507   1
  -2   1  -9 6098.47 276.392   1
  -2  -1  -9 6377.90 330.987   1
  -2   1  -9 6049.89 345.904   3
  -2  -1  -8 1721.17 163.048   1
  -2   1  -8 1623.71 168.123   3
  -2   1  -8 1658.90 135.767   1
  -2  -1  -7 1232.36 129.577   1
  -2  -1  -7 1185.28 140.353   3
  -2   1  -7 1146.75 132.613   3
  -2   1  -7 1200.02 107.539   1
  -2  -1  -6 1208.82 132.686   3
   2   1  -6 1076.88 90.2106   3
  -2  -1  -6 1094.02 112.629   1
  -2   1  -6 1078.22 90.3589   1
   2   1  -5 23506.9 370.352   3
  -2  -1  -5 22476.6 469.766   1
  -2   1  -5 22778.8 365.955   1
   2   1  -4 9259.42 192.599   3
  -2   1  -4 8888.38 200.984   1
  -2  -1  -4 9414.59 277.173   1
  -2  -1  -3 565.213 62.5123   1
  -2   1  -3 564.252 42.0959   1
   2   1  -3 513.471 34.6945   3
  -2  -1  -2 406.153 48.3536   1
   2   1   0 4947.44 113.282   4
   2   1   0 4999.49 137.776   2
   2   1   1 132908. 802.218   3
  -2  -1   1 132899. 780.395   4
   2   1   1 130426. 776.848   2
   2   1   1 129156. 787.346   1
   2   1   2 308.303 46.9913   3
   2   1   2 307.644 41.9842   1
  -2   1   2 259.375 44.8380   4
   2  -1   2 372.920 29.2552   1
  -2   1   3 404.352 62.8319   4
   2   1   3 505.895 58.7444   1
   2  -1   3 538.808 41.9559   1
   2   1   3 490.782 64.8589   3
  -2   1   4 8771.25 233.505   3
  -2   1   4 9602.97 335.442   4
   2   1   4 9082.45 312.457   3
  -2   1   5 22127.2 422.697   3
  -2   1   5 21879.5 570.165   4
   2   1   5 22870.1 538.348   3
  -2   1   6 1348.87 158.515   4
  -2   1   6 948.971 97.0527   3
  -2   1   7 1220.97 122.325   3
  -2   1   7 1147.08 162.221   4
  -2   1   8 1635.36 202.842   4
  -2   1   9 6314.91 427.025   4
  -2   1  10 1136.78 198.767   4
  -2  -1  10 839.073 181.164   4
  -2  -1  11 183.642 104.129   4
  -2   1  11 24.0196 38.8435   4
  -2   1  12-130.026 84.5054   4
  -2  -1  12 45.6868 47.7164   4
   2   1  12-53.1733 59.4379   4
   2   1  13 54.7973 58.2851   4
   2  -2 -13 132.601 80.7708   1
  -2  -2 -12 82.3804 72.2885   1
   2  -2 -12 49.2584 44.4583   1
  -2   2 -12 18.7762 30.5332   3
   2   2 -11 378.266 86.6333   1
   2  -2 -11 255.594 83.7767   1
  -2  -2 -11 406.984 100.155   1
  -2   2 -11 243.332 75.2728   3
   2  -2 -10 1288.57 178.616   1
  -2  -2 -10 1459.22 180.233   1
  -2   2 -10 1580.03 129.993   1
  -2   2 -10 1463.89 179.752   3
  -2  -2  -9 1513.85 173.644   1
  -2   2  -9 1490.32 120.234   1
  -2   2  -9 1621.97 180.028   3
  -2  -2  -8 4916.28 293.271   1
  -2   2  -8 5274.58 209.259   1
  -2   2  -8 5094.71 300.137   3
   2   2  -8 5476.56 245.068   3
  -2  -2  -7 4313.48 256.226   1
  -2   2  -7 4498.15 266.664   3
  -2   2  -7 4340.79 172.571   1
   2   2  -7 4605.76 208.149   3
  -2  -2  -6 13482.0 426.128   1
  -2   2  -6 14005.4 272.388   1
   2   2  -6 14126.7 324.070   3
  -2  -2  -5 1404.10 129.183   1
  -2   2  -5 1493.41 74.3656   1
   2   2  -5 1566.30 95.9771   3
  -2  -2  -4 9211.08 304.589   1
  -2  -2  -3 2197.00 137.344   1
   2   2   0 47171.3 516.283   1
  -2  -2   0 48905.9 322.727   4
   2   2   1 1672.67 103.401   1
   2   2   1 1830.16 101.732   2
   2   2   2 118624. 952.476   3
   2   2   2 119660. 907.632   2
   2   2   2 119539. 951.486   1
  -2   2   3 2098.08 142.099   4
   2   2   3 2015.86 137.152   3
   2   2   3 1970.82 131.544   1
  -2   2   4 8727.64 318.366   4
   2   2   4 8858.64 314.817   3
   2   2   4 8332.90 294.551   1
  -2   2   5 1572.74 154.151   4
   2   2   5 1603.90 147.733   3
  -2   2   5 1410.77 114.994   3
  -2   2   6 13112.3 478.650   4
   2   2   6 14141.3 468.962   3
  -2   2   6 13853.9 393.276   3
  -2   2   7 4031.28 287.862   4
  -2   2   7 4259.95 239.141   3
  -2   2   8 4926.60 278.297   3
  -2   2   8 5370.42 362.430   4
  -2   2   9 1496.33 205.347   4
  -2   2  10 1557.02 226.030   4
  -2  -2  11 469.261 140.351   4
   2   2  11 483.059 128.876   4
  -2   2  11 369.977 127.183   4
   2   2  12-60.0235 55.1089   4
  -2  -2  12 13.9847 41.3580   4
  -2   2  12-32.2427 40.8039   4
   2   2  13-7.11827 40.0176   4
   2  -3 -13 359.834 115.823   1
  -2  -3 -12 52.6625 46.8926   1
   2  -3 -12-11.9248 50.1321   1
  -2   3 -12-11.8694 28.7886   3
   2  -3 -11 171.774 68.0924   1
  -2   3 -11 305.948 84.0949   3
  -2  -3 -11 209.662 79.8630   1
  -2  -3 -10 209.294 75.4020   1
   2  -3 -10 157.215 60.2545   1
  -2   3 -10 271.379 77.5221   3
   2  -3  -9 2421.39 240.667   1
  -2  -3  -9 2624.79 240.052   1
  -2   3  -9 2689.83 127.071   1
  -2   3  -9 2466.64 223.784   3
   2   3  -8 414.506 69.5782   3
  -2   3  -8 382.403 82.7713   3
  -2   3  -8 457.029 48.0782   1
  -2  -3  -8 387.571 90.1021   1
  -2   3  -7 5836.65 147.633   1
   2   3  -7 6107.74 239.641   3
  -2  -3  -7 5947.93 321.242   1
  -2  -3  -6 713.872 107.866   1
   2   3  -6 698.159 76.3881   3
  -2  -3  -5 1781.71 155.572   1
   2  -3  -4 3866.41 221.457   4
  -2  -3  -4 3846.48 213.621   1
   2  -3  -3 3135.45 179.725   4
   2  -3  -2 6470.77 237.114   4
   2   3   0 7559.89 233.020   1
   2   3   1 19224.6 366.728   2
   2   3   1 19365.6 397.304   1
   2   3   2 6045.26 236.507   1
  -2   3   2 6181.46 142.798   2
   2  -3   2 6295.49 111.019   1
   2   3   2 6370.85 116.792   4
   2   3   2 6385.71 225.189   2
   2   3   3 2879.99 119.306   4
   2   3   3 3105.05 184.429   1
   2   3   3 2972.58 177.462   3
   2   3   3 3048.52 169.739   2
   2   3   4 3806.99 209.789   2
   2   3   4 3851.26 218.170   3
  -2   3   4 3761.76 213.807   4
   2   3   4 3465.67 207.496   1
  -2   3   5 1700.20 157.342   4
   2   3   5 1894.31 163.875   3
  -2   3   6 799.333 101.262   3
  -2   3   6 606.397 103.720   4
  -2   3   7 5708.79 289.931   3
  -2   3   7 5186.60 327.615   4
  -2   3   8 338.406 91.6505   4
   2   3   8 444.861 98.6350   4
   2   3   9 2561.70 251.240   4
  -2   3   9 2593.22 270.997   4
   2   3  10 312.885 97.9066   4
  -2   3  10 35.2859 43.1832   4
   2   3  11 220.374 86.9421   4
  -2   3  11 242.226 102.709   4
   2   3  12 30.6792 47.5800   4
  -2  -3  12 54.5492 58.3502   4
  -2   3  12 24.7752 48.8385   4
   2   3  13 511.741 135.515   4
  -2   3  13 604.813 168.044   4
   2  -4 -13 0.49246 27.9507   1
  -2  -4 -13 32.8905 43.5336   1
  -2  -4 -12 248.340 92.9837   1
   2  -4 -12 174.521 81.1542   1
  -2  -4 -11 84.4107 54.1061   1
  -2   4 -11 151.148 65.2160   3
   2  -4 -11 100.969 56.2968   1
  -2   4 -10 26.6396 37.9624   3
  -2  -4 -10 14.9559 37.9294   1
   2  -4 -10 98.1872 59.2860   1
   2  -4  -9 337.141 99.9891   1
  -2   4  -9 191.792 75.6186   3
  -2  -4  -9 187.647 65.7668   1
  -2  -4  -8 4437.79 312.031   1
   2  -4  -8 4272.42 316.667   1
   2   4  -7 1270.77 115.373   3
  -2  -4  -7 1459.16 168.512   1
  -2  -4  -6 746.568 114.979   1
  -2  -4  -5 3159.26 221.631   1
   2  -4  -4 5091.67 254.461   4
   2  -4  -3 1796.03 139.138   4
  -2  -4  -2 7611.68 265.392   2
   2   4  -2 7531.46 241.277   1
   2  -4  -2 7926.09 276.632   4
  -2  -4  -1 246.534 49.2697   2
   2  -4  -1 252.558 29.1036   2
   2   4  -1 207.861 43.3292   1
  -2  -4   0 48561.2 632.832   2
   2   4   0 47049.0 656.414   1
   2  -4   1 192.481 33.5659   1
   2   4   1 235.644 45.8406   2
   2   4   1 242.396 50.4573   1
   2   4   2 7776.61 267.334   2
  -2   4   2 7472.30 171.583   2
   2   4   2 7585.48 293.776   1
   2  -4   2 7587.27 162.412   1
  -2   4   3 1837.49 102.428   2
   2   4   3 1799.53 152.929   1
   2   4   3 1854.02 140.245   2
   2   4   4 5703.50 284.075   3
   2   4   4 5244.21 192.031   4
   2   4   4 5443.21 255.303   2
   2   4   4 5065.34 269.180   1
   2   4   5 3286.43 229.860   3
   2   4   5 3019.45 173.007   4
   2   4   5 3500.07 223.858   2
  -2   4   5 3291.63 223.400   4
   2   4   6 659.990 95.1526   4
  -2   4   6 591.209 103.895   4
   2   4   7 1186.48 140.877   4
  -2   4   7 1350.01 167.233   4
  -2   4   8 4591.95 327.822   4
   2   4   8 4549.56 296.042   4
  -2   4   9 253.861 81.8513   4
   2   4   9 250.915 78.0578   4
  -2   4  10 41.1537 59.6138   4
   2   4  10 99.6969 54.4579   4
   2   4  11 138.164 59.3528   4
  -2   4  11 203.906 87.4066   4
   2   4  12 312.412 103.298   4
  -2   4  12 256.597 112.376   4
  -2   4  13-34.3062 46.9792   4
  -2  -5 -12 338.685 124.957   1
   2  -5 -12 229.310 101.484   1
  -2   5 -11 582.252 121.679   3
  -2  -5 -11 662.795 149.108   1
   2  -5 -11 572.037 142.185   1
   2  -5 -10 107.645 69.4328   1
  -2   5 -10 215.435 73.5031   3
  -2  -5 -10 213.490 82.1828   1
  -2  -5  -9 996.862 163.281   1
   2   5  -9 1305.92 133.598   3
   2  -5  -9 1111.45 178.029   1
  -2   5  -9 1353.68 174.441   3
   2  -5  -8 2033.72 227.005   1
  -2  -5  -8 2008.22 220.809   1
   2  -5  -7 2429.38 238.442   1
  -2  -5  -7 2307.46 222.647   1
   2  -5  -6 4251.53 296.056   1
  -2  -5  -6 4086.81 279.258   1
   2  -5  -5 3264.43 245.283   1
  -2  -5  -5 2996.87 227.587   1
   2   5  -3 19303.2 408.709   1
   2  -5  -3 19489.5 481.545   4
   2   5  -2 1330.39 111.313   1
  -2  -5  -2 1415.76 123.175   2
   2  -5  -1 7126.35 271.036   1
  -2  -5  -1 7430.22 271.978   2
   2  -5  -1 7337.88 185.092   2
   2   5  -1 7251.54 269.511   1
   2   5   0 898.551 98.4001   1
  -2  -5   0 923.014 97.7709   2
   2  -5   0 824.135 85.8854   1
  -2  -5   0 864.456 97.1208   1
   2  -5   1 7313.83 227.254   1
   2   5   1 7344.06 299.067   1
   2  -5   2 1374.05 84.8147   1
   2   5   2 1426.40 123.887   2
   2   5   2 1442.51 138.848   1
   2   5   3 20696.5 554.622   1
   2   5   3 20032.5 482.480   2
  -2   5   3 18960.9 348.120   2
  -2   5   4 53.1295 24.8017   2
   2   5   4 84.2580 35.7473   2
   2   5   5 2920.34 166.724   4
  -2   5   5 2968.51 178.868   2
  -2   5   6 3870.06 226.105   2
   2   5   6 4161.57 225.408   4
   2   5   7 2298.60 186.578   4
  -2   5   7 2226.05 218.749   4
  -2   5   8 2215.62 231.212   4
   2   5   8 1756.43 178.018   4
  -2   5   9 1422.50 194.477   4
   2   5   9 1092.13 152.765   4
   2   5  10 260.867 82.0818   4
  -2   5  10 300.457 103.206   4
  -2   5  11 581.278 145.870   4
   2   5  11 527.846 122.820   4
  -2   5  12 248.012 110.719   4
  -2  -6 -12 83.4170 57.4334   1
   2  -6 -11-5.74860 35.3747   1
  -2  -6 -11 15.9411 38.4858   1
  -2  -6 -10 97.1695 73.1399   1
   2  -6 -10 174.426 80.4816   1
  -2   6 -10 95.9847 57.1605   3
   2   6  -9 76.1799 43.3475   3
  -2  -6  -9 53.9932 51.3222   1
   2  -6  -9 207.676 96.1419   1
  -2  -6  -8 1824.30 219.090   1
   2  -6  -8 1979.01 236.194   1
  -2  -6  -7 552.332 115.262   1
   2  -6  -7 595.462 126.214   1
  -2  -6  -6 807.618 133.059   1
   2  -6  -6 884.806 143.077   1
   2   6  -6 817.187 85.7274   1
   2  -6  -5 141.009 57.9839   1
   2   6  -5 114.841 32.2685   1
  -2  -6  -5 144.518 57.1143   1
   2  -6  -5 212.986 59.9823   4
   2  -6  -4 677.324 110.942   1
   2   6  -4 667.669 80.2354   1
  -2  -6  -4 647.686 109.622   1
   2  -6  -3 1504.18 140.629   4
   2   6  -3 1487.34 124.605   1
  -2  -6  -3 1495.64 140.820   2
   2  -6  -3 1448.24 152.214   1
   2   6  -2 1117.77 111.417   1
  -2  -6  -2 1098.75 116.988   2
   2  -6  -2 885.601 110.423   1
  -2  -6  -2 1033.81 60.7579   4
  -2  -6  -1 2165.25 157.065   2
   2   6  -1 2207.18 161.881   1
   2  -6  -1 2417.39 121.247   2
   2  -6   0 45389.7 552.148   2
  -2  -6   0 46006.6 734.127   2
   2  -6   0 46319.0 696.751   1
   2   6   0 45646.4 770.324   1
   2  -6   1 2527.56 151.498   1
   2   6   1 2390.35 183.297   1
   2   6   2 934.176 106.681   2
   2  -6   2 1015.01 85.8920   1
   2   6   2 916.160 121.330   1
  -2   6   3 1344.31 98.4875   2
   2   6   3 1633.58 147.450   2
  -2   6   4 542.205 70.1812   2
   2   6   4 680.021 100.051   2
  -2   6   5 174.180 45.2270   2
  -2   6   6 995.630 116.244   2
   2   6   7 529.108 88.8599   4
   2   6   8 1799.37 177.138   4
   2   6   9 51.7528 49.9330   4
   2   6  10 95.1929 48.6230   4
   2  -7 -11 489.800 140.169   1
  -2  -7 -11 372.819 123.366   1
  -2  -7 -10-17.6497 39.0931   1
   2  -7 -10-86.9028 61.1431   1
  -2  -7  -9 37.3776 37.4553   1
   2  -7  -9 134.288 74.6231   1
   2  -7  -8 540.776 135.956   1
  -2  -7  -8 425.044 103.737   1
   2  -7  -7 2121.82 243.562   1
  -2  -7  -7 1913.02 226.681   1
   2  -7  -6 1549.70 196.496   1
   2   7  -6 1388.10 115.186   1
  -2  -7  -6 1394.08 182.805   1
   2  -7  -5 1569.73 187.880   1
  -2  -7  -5 1579.08 188.376   1
   2   7  -5 1558.31 127.291   1
   2  -7  -5 1402.58 156.533   4
   2  -7  -4 1622.80 180.978   1
   2   7  -4 1578.37 132.803   1
  -2  -7  -4 1852.88 193.480   1
   2   7  -3 2979.04 188.457   1
  -2  -7  -3 3389.56 250.638   1
   2  -7  -3 3076.34 234.950   1
  -2  -7  -3 2885.45 203.576   2
   2   7  -2 959.543 111.500   1
   2  -7  -2 795.402 79.1742   2
  -2  -7  -2 899.561 114.063   2
  -2  -7  -2 736.132 113.459   1
  -2  -7  -2 865.949 63.3405   4
   2  -7  -2 821.042 114.213   1
  -2  -7  -1 2240.17 170.367   2
   2   7  -1 2172.36 174.351   1
  -2  -7  -1 2008.21 178.144   1
   2  -7  -1 1923.32 123.021   2
   2  -7   0-1.52328 18.7899   2
  -2  -7   0-41.3412 33.1056   1
   2   7   0-4.05913 16.2620   1
  -2  -7   0 1.04783 28.0334   2
  -2  -7   1 1962.74 165.389   2
   2  -7   1 1987.75 148.198   1
   2   7   1 2007.10 182.624   1
   2  -7   2 858.180 88.6281   1
   2   7   3 3279.17 217.742   2
  -2   7   4 1469.89 120.083   2
  -2   7   5 1383.64 128.174   2
  -2   7   6 1554.02 146.828   2
  -2  -8 -10 480.165 132.160   1
   2  -8 -10 106.648 75.1878   1
   2  -8  -9 260.413 114.481   1
  -2  -8  -9 237.382 104.628   1
  -2  -8  -8 106.004 60.1481   1
   2  -8  -8-16.5194 59.1766   1
   2  -8  -7 1207.26 190.737   1
  -2  -8  -7 1042.09 171.702   1
  -2  -8  -6 311.845 94.8368   1
   2  -8  -6 228.770 79.6095   1
   2  -8  -5 1340.92 182.728   1
   2  -8  -5 1107.97 139.586   4
  -2  -8  -5 1187.77 169.247   1
   2   8  -5 1277.30 122.481   1
   2  -8  -4 8528.45 434.442   1
   2   8  -4 8654.94 332.672   1
   2  -8  -4 8349.44 366.414   4
  -2  -8  -3 42.6835 35.1648   2
   2   8  -3 1.86118 12.8256   1
   2  -8  -3-12.2364 41.6279   1
   2  -8  -3 21.8152 24.8802   4
  -2  -8  -3 59.9266 42.2149   1
  -2  -8  -2 462.087 94.4271   1
   2   8  -2 564.772 92.7983   1
   2  -8  -2 517.402 97.0054   1
  -2  -8  -2 528.062 92.3797   2
   2  -8  -2 538.327 72.5545   2
  -2  -8  -2 542.218 55.1661   4
   2   8  -1 179.847 52.7527   1
   2  -8  -1 122.705 52.0257   1
  -2  -8  -1 126.083 54.3761   1
  -2  -8  -1 111.155 49.4357   2
   2  -8  -1 140.127 36.0382   2
   2  -8   0 788.241 90.0207   2
  -2  -8   0 835.180 119.037   1
  -2  -8   0 763.982 111.849   2
   2  -8   0 893.426 113.091   1
  -2  -8   1 205.997 58.5718   2
   2  -8   2 559.683 78.5429   1
  -2   8   5 1220.46 122.180   2
  -2  -9  -9 391.350 123.833   1
   2  -9  -9 126.871 80.6215   1
   2  -9  -8 21.5975 41.9657   1
  -2  -9  -8 71.1495 47.2013   1
  -2  -9  -7 285.905 92.4407   1
   2  -9  -7 331.354 112.398   1
  -2  -9  -6-20.3081 40.1625   1
   2  -9  -6-1.17189 35.6441   1
   2  -9  -5 95.1036 49.0638   1
  -2  -9  -5 112.967 62.6654   1
   2  -9  -4 539.556 98.1400   4
  -2  -9  -4 467.118 107.408   1
   2   9  -4 363.091 72.5349   1
   2  -9  -4 437.798 107.610   1
  -2  -9  -3 414.098 102.007   1
   2   9  -3 202.976 58.6647   1
   2  -9  -3 319.553 70.4750   4
  -2  -9  -3 293.104 79.6938   2
  -2  -9  -2 382.585 97.6988   1
  -2  -9  -2 369.290 48.0272   4
   2  -9  -2 297.475 58.9860   2
   2  -9  -2 384.847 89.8320   1
  -2  -9  -2 368.957 78.9273   2
   2  -9  -1 3672.98 258.537   1
  -2  -9  -1 3184.96 234.286   2
   2  -9  -1 3421.85 194.030   2
  -2  -9  -1 3264.78 258.509   1
   2  -9   0 117.092 38.9320   2
  -2  -9   0 90.3053 43.3047   2
   2  -9   0 53.1283 32.1379   1
   2  -9   1 3832.65 238.872   1
   2  -9   1 3501.82 210.766   2
  -2  -9   1 3705.57 255.804   2
  -2 -10  -8 202.447 95.0982   1
   2 -10  -8-38.6294 52.1273   1
  -2 -10  -7 243.570 95.9714   1
   2 -10  -7 310.681 112.846   1
   2 -10  -6 738.909 158.283   1
  -2 -10  -6 649.529 142.392   1
   2 -10  -5 643.388 139.433   1
  -2 -10  -5 575.213 131.027   1
  -2 -10  -4 263.447 90.0795   1
   2 -10  -4 95.4400 60.5785   1
  -2 -10  -3 911.472 153.143   1
   2 -10  -3 1003.26 156.525   1
  -2 -10  -3 1076.92 147.308   2
   2 -10  -2 153.151 57.1156   1
  -2 -10  -2 232.344 66.6406   2
  -2 -10  -2 176.674 69.8460   1
   2 -10  -2 181.329 51.9921   2
   2 -10  -1 250.076 56.7315   2
  -2 -10  -1 249.507 76.5837   1
  -2 -10  -1 202.211 68.6333   2
   2 -10  -1 176.976 63.8188   1
   2 -10   0 594.389 107.153   1
  -2 -10   0 628.990 110.536   2
   2 -10   0 539.539 85.8225   2
   2 -10   1 130.590 42.7050   2
   2 -10   1 235.979 67.8954   1
  -2 -10   1 150.307 64.8167   2
   2 -10   2 223.087 62.0291   1
  -2 -10   2 249.356 78.5352   2
  -2 -11  -7 174.082 88.1450   1
   2 -11  -7 385.310 119.182   1
  -2 -11  -6 235.244 94.4119   1
   2 -11  -6 411.816 124.721   1
  -2 -11  -5 2455.91 274.607   1
   2 -11  -5 2407.01 278.018   1
  -2 -11  -4 397.203 114.191   1
   2 -11  -4 338.369 104.781   1
  -2 -11  -3 254.307 76.5949   2
   2 -11  -3 261.688 81.9253   1
  -2 -11  -3 344.087 101.268   1
   2 -11  -2 32.6867 40.7990   1
  -2 -11  -2 133.014 64.9967   1
  -2 -11  -2 30.1768 33.6033   2
   2 -11  -2 48.7728 25.0963   2
   2 -11  -1 1081.19 122.639   2
  -2 -11  -1 921.153 141.892   2
   2 -11  -1 795.963 136.326   1
  -2 -11  -1 707.965 139.796   1
   2 -11   0-8.52604 23.5674   2
   2 -11   0 39.9857 32.7630   1
  -2 -11   0-19.9311 33.5258   2
   2 -11   1 782.343 111.670   2
   2 -11   1 986.637 138.318   1
  -2 -11   1 824.160 136.415   2
   2 -11   2 40.1041 25.0681   1
  -2 -11   2 5.91232 36.2370   2
   2 -11   2 7.31873 27.5619   2
  -2 -11   3 255.687 82.0636   2
  -2 -12  -6-27.2626 42.4508   1
   2 -12  -6 22.4451 65.9188   1
  -2 -12  -5 76.4063 69.5116   1
   2 -12  -5 159.399 80.0788   1
  -2 -12  -4 451.716 125.708   1
   2 -12  -4 398.354 123.311   1
   2 -12  -3 127.033 67.1508   1
  -2 -12  -3 278.857 95.5654   1
  -2 -12  -3 138.179 57.3746   2
  -2 -12  -2 352.186 102.357   1
   2 -12  -2 364.236 101.962   1
  -2 -12  -2 269.100 87.9790   2
  -2 -12  -1 48.2784 47.6956   2
   2 -12  -1 114.567 57.6940   1
   2 -12   0 261.214 78.9476   1
   2 -12   0 182.387 54.9101   2
  -2 -12   0 168.877 63.5982   2
   2 -12   1 124.468 51.9319   2
  -2 -12   1 65.9689 48.0087   2
   2 -12   1 124.614 56.7307   1
  -2 -12   2 349.649 97.4815   2
   2 -12   2 340.582 81.3676   2
  -2 -12   3 210.510 70.2828   2
   2 -13  -5 14.5784 42.2717   1
   2 -13  -4 225.422 89.0097   1
  -2 -13  -4 488.359 132.062   1
   2 -13  -3 164.225 77.8718   1
  -2 -13  -3 30.3248 47.7822   1
  -2 -13  -2 134.634 65.4053   2
   2 -13  -2 286.883 99.7004   1
  -2 -13  -1 136.982 71.2850   2
   2 -13  -1 27.7975 44.5892   1
  -2 -13   0 34.9343 41.7852   2
   2 -13   0 113.726 61.3998   1
  -2 -13   1 53.0696 52.0716   2
  -2 -13   2 110.208 72.9096   2
  -2 -13   3 63.3717 56.7874   2
  -2 -13   4 48.6597 48.0686   2
   2 -14  -3-10.7488 36.7682   1
   2 -14  -2 106.420 63.1432   1
  -2 -14  -1 24.6199 35.5779   2
   2 -14  -1 83.4561 58.4930   1
  -2 -14   0 220.513 80.3156   2
  -2 -14   1-44.0045 41.6445   2
  -2 -14   2 287.766 93.4992   2
  -2 -14   3 110.387 65.0035   2
  -2 -14   4 27.7989 36.4500   2
   3   0 -12-6.75706 24.5880   1
  -3   0 -11-83.3375 41.4395   1
  -3   0 -10-99.6620 55.7687   3
  -3   0 -10 40.8591 31.6625   1
  -3   0  -9 16.2438 34.8234   3
  -3   0  -9-0.96362 26.9348   1
  -3   0  -8-6.82317 23.6549   1
  -3   0  -8 49.4341 43.6951   3
  -3   0  -7-14.1262 25.4094   1
  -3   0  -7 0.67512 34.7366   3
  -3   0  -6-45.4812 36.7862   3
  -3   0  -6 6.38426 18.7160   1
  -3   0  -5 9.19615 14.1850   1
  -3   0  -4-5.47881 16.9187   1
   3   0   0-3.62858 10.1648   2
   3   0   1 41.6298 24.8815   2
  -3   0   2-25.5440 25.5157   4
   3   0   2-6.13408 12.5033   1
   3   0   3-1.25710 9.69739   1
  -3   0   3-1.37381 5.42457   3
  -3   0   3-14.1932 22.3718   4
  -3   0   4 8.08556 7.20634   3
   3   0   4-17.9111 17.9009   1
  -3   0   5-14.2644 12.0864   3
  -3   0   5 13.5671 35.8574   4
  -3   0   6 27.4256 41.0133   4
  -3   0   7-17.4192 46.4958   4
  -3   0   8-52.8707 78.6159   4
  -3   0   9-21.1607 51.0061   4
  -3   0  10-98.2760 59.4276   4
  -3   0  11-25.6445 45.7986   4
  -3   0  12-82.8529 68.7553   4
   3  -1 -12 329.966 97.7891   1
  -3   1 -11 231.476 81.2066   3
  -3  -1 -11 309.655 83.6733   1
  -3   1 -10 584.682 115.105   3
  -3   1 -10 681.715 93.2102   1
  -3  -1 -10 777.174 121.110   1
  -3  -1  -9 1292.27 148.457   1
  -3   1  -9 1125.22 116.734   1
  -3   1  -9 1235.07 163.322   3
  -3  -1  -8 6643.65 319.459   1
  -3   1  -8 6783.22 266.926   1
  -3  -1  -8 7031.39 376.422   3
  -3   1  -8 6504.29 352.653   3
  -3   1  -7 737.148 112.619   3
  -3  -1  -7 632.944 107.479   3
  -3   1  -7 850.316 88.8787   1
  -3  -1  -7 710.407 99.7519   1
  -3   1  -6 322.256 75.9645   3
  -3  -1  -6 534.080 92.7435   3
  -3   1  -6 363.876 52.8301   1
  -3  -1  -6 356.670 65.0825   1
  -3  -1  -5 10024.2 318.520   1
  -3   1  -5 10369.4 255.556   1
  -3  -1  -4 5377.13 217.187   1
  -3  -1  -3 13905.0 326.382   1
   3   1  -1 3239.28 141.285   4
   3   1   0 36971.8 402.996   3
   3   1   0 37435.7 409.367   4
   3   1   0 37427.7 434.660   2
   3  -1   0 37057.8 301.688   2
  -3  -1   0 38341.9 395.087   3
  -3  -1   1 3438.18 141.705   4
  -3  -1   1 3460.03 89.1793   3
   3   1   1 3322.50 138.578   2
   3   1   1 3452.85 145.570   3
   3   1   2 5019.39 190.542   2
  -3   1   2 5419.21 219.798   4
  -3  -1   2 5251.75 206.282   4
   3   1   2 5094.01 185.914   1
   3   1   2 5922.07 217.998   3
   3  -1   3 13872.6 241.817   1
  -3  -1   3 13636.3 386.476   4
   3   1   3 13597.2 369.767   3
  -3   1   3 13332.9 374.269   4
   3   1   3 12943.6 321.043   1
   3  -1   4 5099.27 164.760   1
  -3   1   4 5318.78 262.948   4
   3   1   4 5317.06 219.451   1
  -3  -1   4 5762.33 287.860   4
  -3  -1   5 10290.4 425.686   4
  -3   1   5 9943.89 396.478   4
  -3   1   5 9836.26 265.309   3
  -3   1   6 337.969 54.5153   3
  -3  -1   6 475.113 105.951   4
  -3   1   6 303.031 78.4835   4
  -3  -1   7 830.461 147.189   4
  -3   1   7 839.595 95.1697   3
  -3   1   7 545.296 110.472   4
  -3   1   8 6754.40 417.671   4
  -3  -1   8 7086.15 448.998   4
  -3  -1   9 1182.60 196.983   4
  -3   1   9 1171.68 190.682   4
  -3  -1  10 890.822 183.129   4
  -3   1  10 1061.30 190.882   4
  -3  -1  11 94.6072 59.8869   4
  -3   1  11 318.223 126.123   4
  -3  -1  12 460.734 148.244   4
  -3   1  12 443.915 144.369   4
   3   1  13-9.95994 41.3288   4
   3  -2 -13 444.018 127.997   1
  -3   2 -12 16.1094 45.0528   3
   3  -2 -12 41.3469 43.3072   1
  -3  -2 -12 35.1860 40.0808   1
  -3   2 -11 84.2586 50.9309   3
  -3  -2 -11-6.59375 26.1104   1
   3  -2 -11 11.7874 44.6566   1
  -3   2 -10 277.496 85.9622   3
  -3  -2 -10 247.961 75.1938   1
  -3  -2  -9 1599.36 176.248   1
  -3   2  -9 1567.38 182.910   3
  -3   2  -9 1677.59 122.071   1
  -3  -2  -8 2064.44 189.885   1
  -3   2  -8 2057.10 125.329   1
  -3   2  -8 2178.04 205.597   3
  -3  -2  -7 7467.62 341.669   1
  -3   2  -7 7918.38 369.525   3
  -3   2  -7 7539.25 220.410   1
  -3  -2  -6 1404.90 139.158   1
  -3   2  -6 1373.85 147.641   3
   3   2  -6 1373.37 87.1113   3
  -3  -2  -5 1572.13 138.805   1
   3   2  -5 1620.97 80.5608   3
  -3  -2  -4 17304.0 427.497   1
   3   2  -4 16582.2 206.917   3
  -3  -2  -3 1730.76 126.898   1
   3   2   0 418.713 39.9162   4
   3   2   0 349.018 44.2101   3
  -3  -2   0 385.535 37.4405   4
  -3  -2   1 25116.6 376.104   4
   3   2   1 25183.0 416.693   2
   3   2   1 24456.7 413.763   3
   3   2   1 25809.1 444.246   1
   3   2   2 6357.81 233.314   1
   3   2   2 6222.13 225.730   2
  -3  -2   2 6689.15 242.972   4
   3   2   2 6305.58 235.153   3
   3   2   3 1798.58 133.390   2
  -3   2   3 1749.74 140.727   4
   3  -2   3 1767.05 66.8701   1
   3   2   3 1925.36 136.577   1
   3   2   3 1691.04 134.816   3
   3   2   4 16923.0 432.781   1
  -3   2   4 15866.3 457.811   4
   3   2   4 17250.0 463.378   3
  -3   2   5 1456.30 151.929   4
   3   2   5 1492.26 136.291   1
   3   2   5 1473.31 148.105   3
  -3   2   6 1181.05 111.496   3
  -3   2   6 1399.83 161.024   4
  -3   2   7 6966.75 293.747   3
  -3   2   7 6882.67 390.190   4
  -3   2   8 2005.10 170.520   3
  -3   2   8 2182.93 240.311   4
  -3  -2   9 1728.19 241.674   4
  -3   2   9 1478.57 212.059   4
  -3   2  10 299.115 103.666   4
  -3  -2  10 269.938 110.951   4
  -3   2  11-25.8732 56.4022   4
  -3  -2  11-3.28495 47.9126   4
  -3   2  12 72.8953 63.5910   4
  -3  -2  12 56.5712 55.0691   4
   3   2  12-85.4480 65.4761   4
   3   2  13 500.713 149.291   4
   3  -3 -13 39.0946 57.7054   1
  -3   3 -12 139.603 71.4620   3
   3  -3 -12 24.0154 42.9971   1
  -3  -3 -12 140.109 66.2247   1
  -3   3 -11 1037.99 167.234   3
   3  -3 -11 1022.91 177.576   1
  -3  -3 -11 1075.47 169.812   1
  -3   3 -10 305.019 97.7209   3
   3  -3 -10 225.090 83.6260   1
  -3  -3 -10 316.581 91.3194   1
  -3  -3  -9 2582.80 240.175   1
  -3   3  -9 2083.06 216.569   3
  -3   3  -8 507.752 101.834   3
   3   3  -8 447.312 62.0766   3
  -3  -3  -8 378.185 88.7453   1
  -3  -3  -7 686.148 113.367   1
   3   3  -7 566.983 65.1436   3
  -3  -3  -6 1024.55 126.721   1
   3   3  -6 1104.54 82.2282   3
  -3  -3  -5 806.496 108.516   1
  -3  -3  -4 1336.45 132.293   1
  -3  -3   0 17825.6 241.985   4
   3   3   0 17886.2 390.270   1
   3   3   1 25357.9 482.602   1
   3   3   1 25243.0 455.464   2
   3   3   2 2511.65 157.409   3
   3   3   2 2517.29 161.818   1
   3   3   2 2579.89 154.708   2
  -3   3   2 2498.15 76.5071   2
   3   3   3 14041.0 404.951   1
   3   3   3 14472.4 391.785   2
   3   3   3 14225.8 406.062   3
  -3   3   4 1232.03 130.541   4
   3   3   4 1255.43 124.621   2
   3   3   4 1291.51 130.501   1
   3   3   4 1352.15 135.275   3
  -3   3   5 824.048 121.154   4
   3   3   5 688.185 101.044   1
   3   3   5 664.534 99.7710   2
   3   3   5 632.409 99.7206   3
  -3   3   6 1158.14 119.202   3
  -3   3   6 1005.45 140.704   4
  -3   3   7 462.071 80.5119   3
  -3   3   7 569.841 114.629   4
  -3   3   8 399.204 80.8700   3
  -3   3   8 351.402 101.727   4
  -3   3   9 2403.10 261.545   4
   3   3  10 309.050 96.0448   4
  -3   3  10 183.582 88.2606   4
  -3  -3  11 1240.95 234.532   4
  -3   3  11 962.899 196.467   4
   3   3  11 1164.17 189.241   4
  -3  -3  12 139.374 86.2559   4
  -3   3  12 17.1038 40.0182   4
   3   3  12 24.5011 48.8964   4
   3   3  13 35.5380 49.3022   4
   3  -4 -12 122.243 71.1487   1
  -3   4 -12 80.5173 42.7607   3
  -3  -4 -12 106.121 58.8441   1
  -3   4 -11 333.534 99.7907   3
  -3  -4 -11 531.187 127.688   1
   3  -4 -11 470.027 124.989   1
   3  -4 -10 611.121 134.903   1
  -3   4 -10 723.711 135.161   3
  -3  -4 -10 793.302 147.643   1
   3   4  -9 2062.18 143.717   3
   3  -4  -9 1778.27 215.636   1
  -3  -4  -9 2198.15 232.450   1
  -3   4  -9 1930.18 210.249   3
   3   4  -8 265.823 50.2687   3
  -3  -4  -8 213.205 72.9832   1
   3   4  -7 3111.77 158.220   3
  -3  -4  -7 3228.71 253.713   1
  -3  -4  -6 1200.59 146.131   1
   3  -4  -5 3073.60 230.821   4
  -3  -4  -5 2826.75 213.457   1
  -3  -4  -4 1198.14 133.152   1
   3  -4  -3 3933.70 224.413   4
  -3  -4  -2 9391.20 313.296   2
   3   4  -1 7684.88 272.769   1
   3   4   0 658.031 83.0067   1
   3   4   1 8218.06 282.758   2
   3   4   1 7703.01 295.304   1
  -3   4   2 9453.42 152.568   2
   3   4   2 9803.80 347.979   1
   3   4   2 9877.75 320.042   2
   3   4   3 4241.61 236.546   3
   3   4   3 3990.97 233.340   1
   3   4   3 3933.34 215.840   2
   3   4   3 4056.03 110.795   4
  -3   4   3 3866.08 134.189   2
   3   4   4 1332.68 141.861   3
   3   4   4 1263.55 138.464   1
   3   4   4 1392.59 137.086   2
   3   4   4 1355.60 90.1602   4
   3   4   5 2803.31 206.705   2
   3   4   5 2908.51 218.624   1
   3   4   5 2735.91 155.930   4
   3   4   6 1349.34 130.244   4
  -3   4   6 1325.87 159.497   4
  -3   4   7 2752.62 246.923   4
  -3   4   7 2671.41 209.204   3
   3   4   7 3223.81 225.691   4
  -3   4   8 222.299 84.2663   4
   3   4   8 289.703 75.1347   4
   3   4   9 1989.63 209.356   4
  -3   4   9 1890.11 230.452   4
  -3   4  10 648.096 144.494   4
   3   4  10 822.540 145.521   4
   3   4  11 512.790 123.392   4
  -3   4  11 499.596 137.606   4
   3   4  12 7.99048 28.5686   4
  -3   4  12 33.6765 53.1524   4
   3  -5 -12 143.850 82.2268   1
  -3  -5 -12 149.067 77.5613   1
  -3   5 -11 20.2994 42.0480   3
   3  -5 -11-6.33745 54.7307   1
  -3  -5 -11 113.561 60.3272   1
  -3   5 -10-5.14366 27.3061   3
   3  -5 -10 93.1191 75.0338   1
  -3  -5 -10 35.3499 50.2197   1
  -3   5  -9 238.206 79.5279   3
  -3  -5  -9 130.690 64.1895   1
   3  -5  -9 102.447 67.6540   1
   3  -5  -8 1081.17 168.125   1
  -3  -5  -8 1056.84 161.794   1
   3   5  -8 1231.35 113.043   3
  -3  -5  -7 3653.14 282.486   1
  -3  -5  -6 4554.21 299.013   1
   3  -5  -5 2364.71 203.742   4
  -3  -5  -5 1975.46 189.270   1
  -3  -5  -4 1849.86 175.785   1
  -3  -5  -3 6602.25 292.016   2
  -3  -5  -2 296.938 61.8115   2
   3   5  -2 325.760 58.5196   1
  -3  -5  -1 984.990 106.310   2
   3  -5  -1 953.446 54.9574   2
   3   5  -1 893.114 100.898   1
  -3  -5   0 13397.0 388.375   2
   3   5   0 13364.0 403.642   1
   3   5   1 1072.83 118.528   1
   3   5   2 274.370 63.5651   1
   3   5   2 423.177 71.2180   2
   3  -5   2 280.252 39.6785   1
   3  -5   3 6246.94 134.491   1
   3   5   3 6514.90 319.214   1
  -3   5   3 6185.46 172.877   2
   3   5   3 6174.81 283.698   2
   3   5   4 1734.37 159.302   2
  -3   5   4 1636.55 108.562   2
  -3   5   5 2071.35 142.518   2
   3   5   5 2353.25 138.450   4
   3   5   6 4510.99 222.789   4
   3   5   7 3294.52 214.667   4
  -3   5   8 1241.08 178.402   4
   3   5   8 1082.41 136.674   4
   3   5   9 125.573 58.2801   4
  -3   5   9 107.120 53.6707   4
  -3   5  10 29.9761 34.0270   4
   3   5  10-20.6866 31.3923   4
  -3   5  11-68.5142 59.6354   4
   3   5  11 24.5511 35.4873   4
  -3   5  12 76.7390 63.5155   4
  -3  -6 -12 208.986 98.0176   1
   3  -6 -11 148.015 88.0341   1
  -3   6 -11-20.5396 33.0082   3
  -3  -6 -11 134.054 78.3706   1
  -3   6 -10 742.935 145.238   3
   3  -6 -10 601.900 143.631   1
  -3  -6 -10 775.412 160.210   1
   3  -6  -9 332.885 102.317   1
  -3  -6  -9 555.679 128.987   1
  -3  -6  -8 828.543 151.945   1
   3  -6  -8 764.868 148.345   1
   3  -6  -7 217.363 80.3324   1
  -3  -6  -7 214.857 78.1745   1
  -3  -6  -6 885.771 142.870   1
   3  -6  -6 990.760 155.764   1
  -3  -6  -5 77.5276 47.7556   1
   3  -6  -5 58.3340 37.3510   4
   3  -6  -4 202.557 58.1196   4
   3   6  -4 307.314 60.3657   1
  -3  -6  -4 292.113 79.4143   1
  -3  -6  -3 1820.04 162.698   2
   3   6  -3 1622.78 138.122   1
  -3  -6  -2 16192.2 463.889   2
   3   6  -2 15641.5 438.127   1
  -3  -6  -1 3997.56 227.255   2
   3  -6  -1 3970.68 135.868   2
   3   6  -1 4167.51 235.633   1
  -3  -6  -1 3953.46 241.904   1
   3   6   0 5239.43 271.928   1
   3  -6   0 5179.73 235.378   1
   3  -6   0 5492.57 173.801   2
  -3  -6   0 5335.74 265.470   2
  -3  -6   1 4383.88 241.914   2
   3   6   1 4110.97 251.015   1
   3  -6   1 3779.29 186.262   1
   3   6   2 16209.5 466.610   2
   3   6   2 16329.1 518.938   1
   3  -6   2 15811.1 338.081   1
   3   6   3 1534.00 148.745   2
   3  -6   3 1635.27 86.3640   1
  -3   6   4 299.177 50.3545   2
  -3   6   5 51.4527 23.8037   2
  -3   6   6 775.274 97.7427   2
  -3   6   7 273.507 64.9355   2
   3   6   7 190.240 50.7717   4
   3   6   8 710.978 106.191   4
   3   6   9 375.342 85.5865   4
  -3   7 -11 144.977 74.6513   3
  -3  -7 -11 150.721 75.5845   1
  -3  -7 -10 645.590 160.900   1
   3  -7 -10 632.740 157.270   1
   3  -7  -9 217.920 88.1513   1
  -3  -7  -9 265.108 108.388   1
   3  -7  -8 1345.66 204.946   1
  -3  -7  -8 1708.06 223.277   1
  -3  -7  -7 44.5217 62.3096   1
   3  -7  -7 94.6568 58.4331   1
   3  -7  -6 141.520 55.8251   1
   3   7  -6 298.414 58.6309   1
  -3  -7  -6 294.237 87.8727   1
   3  -7  -5-15.5817 42.8117   1
  -3  -7  -5 13.6972 30.9251   1
   3   7  -5 14.8664 19.2472   1
   3  -7  -4 115.805 58.4685   1
   3  -7  -4 107.836 44.4103   4
  -3  -7  -4 125.307 46.7588   1
   3   7  -4 150.895 46.2191   1
   3   7  -3 1381.65 136.541   1
  -3  -7  -3 1377.52 153.246   2
  -3  -7  -3 1426.44 165.833   1
   3  -7  -3 1402.28 161.670   1
   3  -7  -3 1397.06 149.498   4
   3   7  -2 3441.37 222.110   1
   3  -7  -2 3391.82 235.349   1
  -3  -7  -2 3561.09 230.571   2
  -3  -7  -2 3471.78 248.736   1
   3  -7  -1 4090.02 243.968   1
  -3  -7  -1 3843.38 237.901   2
   3  -7  -1 4128.73 160.889   2
   3   7  -1 4050.72 246.956   1
  -3  -7  -1 3968.62 259.043   1
   3  -7   0 415.499 55.0741   2
  -3  -7   0 453.394 83.8096   2
   3   7   0 452.217 87.5160   1
  -3  -7   1 4160.63 249.129   2
   3  -7   1 4135.87 212.788   1
   3  -7   2 3702.70 182.303   1
   3  -7   3 1423.98 94.3242   1
  -3   7   4 140.433 33.0948   2
  -3   7   5 2.66431 19.3300   2
  -3   7   6 317.557 63.2584   2
   3  -8 -10 37.5956 53.4300   1
  -3  -8 -10 118.236 78.0052   1
  -3  -8  -9 147.087 79.3884   1
   3  -8  -9 75.9997 67.4088   1
   3  -8  -8 37.9693 46.6514   1
  -3  -8  -8 28.3191 44.6987   1
   3  -8  -7 512.752 130.692   1
  -3  -8  -7 603.486 133.930   1
   3  -8  -6 1896.53 231.060   1
  -3  -8  -6 2201.38 242.085   1
   3  -8  -5 1905.09 220.228   1
  -3  -8  -5 1547.16 196.998   1
   3   8  -5 1761.52 157.368   1
  -3  -8  -4 222.119 66.5983   1
   3   8  -4 277.536 60.4891   1
   3  -8  -4 260.828 79.3960   1
  -3  -8  -3 316.108 78.3637   2
   3   8  -3 240.530 61.6494   1
   3  -8  -3 177.910 62.5785   1
  -3  -8  -3 211.913 65.5453   1
   3  -8  -3 344.011 81.2056   4
  -3  -8  -2 260.604 69.4163   2
   3  -8  -2 350.004 84.3648   1
  -3  -8  -2 440.378 93.9787   1
   3   8  -2 293.810 68.2019   1
  -3  -8  -1 732.549 117.578   1
   3  -8  -1 743.238 111.606   1
   3  -8  -1 761.335 77.9611   2
  -3  -8  -1 773.684 114.618   2
   3  -8   0 705.543 103.816   1
   3  -8   0 708.120 78.5949   2
  -3  -8   0 886.922 123.685   2
  -3  -8   1 805.645 120.695   2
   3  -8   2 393.048 67.9564   1
   3  -8   3 266.337 47.1499   1
  -3   8   5 1669.76 129.250   2
   3  -9  -9 92.8657 56.3392   1
  -3  -9  -9 40.4755 44.4764   1
   3  -9  -8 360.132 121.774   1
  -3  -9  -8 222.637 92.0600   1
   3  -9  -7 467.138 122.390   1
  -3  -9  -7 559.190 133.924   1
  -3  -9  -6 54.9303 47.2855   1
   3  -9  -6 76.4423 45.2870   1
  -3  -9  -5 327.405 97.2866   1
   3  -9  -5 229.586 81.1873   1
   3  -9  -4 72.5293 51.8032   1
  -3  -9  -4 22.4799 32.6094   1
  -3  -9  -3 1577.38 177.460   2
  -3  -9  -3 1720.30 204.750   1
   3  -9  -3 1680.32 198.148   1
  -3  -9  -2 280.937 73.9371   2
  -3  -9  -2 134.636 61.8307   1
   3  -9  -2 228.105 69.9480   1
  -3  -9  -1 2774.09 225.419   2
   3  -9  -1 3047.02 236.629   1
   3  -9  -1 3206.05 171.135   2
   3  -9   0 985.566 130.843   1
  -3  -9   0 955.534 133.454   2
   3  -9   0 845.329 92.4188   2
   3  -9   1 3088.22 213.266   1
   3  -9   1 3206.28 191.537   2
  -3  -9   1 3076.86 240.651   2
  -3  -9   2 262.718 71.7459   2
   3  -9   3 1231.51 110.891   1
  -3 -10  -8 61.6308 38.4278   1
   3 -10  -8 170.016 82.5800   1
  -3 -10  -7-2.70022 44.6671   1
   3 -10  -7 363.928 121.527   1
   3 -10  -6 106.998 68.9310   1
  -3 -10  -6 42.4549 41.9051   1
  -3 -10  -5 356.083 101.385   1
   3 -10  -5 343.571 101.469   1
   3 -10  -4 58.8441 44.2383   1
  -3 -10  -4 112.002 62.6698   1
   3 -10  -3 456.008 107.964   1
  -3 -10  -3 436.143 102.507   2
  -3 -10  -3 338.816 100.293   1
  -3 -10  -2 239.765 75.1556   2
   3 -10  -2 263.955 77.8008   1
  -3 -10  -2 295.700 86.3588   1
   3 -10  -1 653.401 115.463   1
   3 -10  -1 589.138 77.5045   2
  -3 -10  -1 565.781 110.681   2
   3 -10   0 877.386 101.205   2
   3 -10   0 835.274 125.466   1
  -3 -10   0 807.638 127.641   2
   3 -10   1 662.006 92.3932   2
   3 -10   1 642.570 104.532   1
  -3 -10   1 636.767 118.452   2
   3 -10   2 291.009 65.8007   1
  -3 -10   2 240.128 75.0910   2
  -3 -11  -7 1.95617 58.0346   1
   3 -11  -7 54.2472 57.8653   1
  -3 -11  -6 133.877 70.0094   1
   3 -11  -6 254.306 98.7508   1
  -3 -11  -5 349.470 109.546   1
   3 -11  -5 128.781 72.6473   1
  -3 -11  -4 425.905 113.129   1
   3 -11  -4 420.974 112.100   1
  -3 -11  -3 290.072 94.3760   1
  -3 -11  -3 286.087 89.6094   2
   3 -11  -3 330.909 94.6916   1
  -3 -11  -2 22.3000 33.6802   2
   3 -11  -2 14.4924 37.3844   1
   3 -11  -1 131.191 58.7491   1
  -3 -11  -1 111.878 58.6445   2
   3 -11  -1 181.851 50.6537   2
   3 -11   0 17.8728 33.4624   1
  -3 -11   0-18.7427 44.5488   2
   3 -11   0 2.89230 16.6849   2
   3 -11   1 112.928 46.2309   1
   3 -11   1 130.708 46.0916   2
  -3 -11   1 136.286 63.6214   2
   3 -11   2-10.1711 22.0282   1
   3 -11   2 5.26422 31.2706   2
  -3 -11   2 9.39376 32.6547   2
  -3 -11   3 308.019 89.7992   2
   3 -12  -6 243.806 98.8216   1
  -3 -12  -5-114.433 70.5879   1
   3 -12  -5 51.1193 57.2166   1
   3 -12  -4 125.320 69.8112   1
  -3 -12  -4 33.8213 46.4282   1
   3 -12  -3 254.497 92.2027   1
  -3 -12  -3 196.830 69.3846   2
  -3 -12  -3 185.562 71.8089   1
  -3 -12  -2 16.9826 29.8747   2
   3 -12  -2 235.229 85.3383   1
  -3 -12  -1 95.7833 56.3293   2
   3 -12  -1 77.2072 49.2265   1
   3 -12   0 506.252 113.764   1
  -3 -12   0 464.583 110.916   2
   3 -12   1 164.681 61.3992   1
  -3 -12   1 208.528 72.7265   2
   3 -12   2 65.1792 39.1849   2
  -3 -12   2 111.254 62.6043   2
  -3 -12   3 236.866 84.4997   2
  -3 -12   4 94.2005 56.0702   2
   3 -13  -4 108.265 73.0567   1
  -3 -13  -4 73.8816 48.5522   1
   3 -13  -3-65.2422 52.0498   1
  -3 -13  -2 21.8703 35.9727   2
   3 -13  -2 162.793 71.7587   1
   3 -13  -1 57.0360 45.3715   1
  -3 -13  -1 10.4449 30.2071   2
   3 -13   0 122.137 61.5450   1
  -3 -13   0 91.6997 54.1088   2
  -3 -13   1-37.3596 44.2376   2
  -3 -13   2 195.057 84.4404   2
  -3 -13   3 33.4221 47.7816   2
  -3 -13   4 43.6516 41.8568   2
  -3 -13   5 9.09632 29.5350   2
   3 -14  -3 224.327 92.5496   1
   3 -14  -2 272.050 110.984   1
  -3 -14  -2 200.347 92.1615   2
  -3 -14  -1 24.2789 38.1339   2
   3 -14  -1-16.5524 29.4935   1
  -3 -14   0-27.4607 38.2305   2
  -3 -14   1 0.40126 35.2646   2
  -3 -14   2 128.304 82.1962   2
  -3 -14   3 109.595 64.6632   2
  -4   0 -10 2302.81 243.284   3
  -4   0 -10 2208.42 188.037   1
  -4   0  -9 6690.04 396.985   3
  -4   0  -9 7037.86 320.966   1
  -4   0  -8 10891.0 475.777   3
  -4   0  -8 10825.6 378.392   1
  -4   0  -7 5367.04 251.776   1
  -4   0  -7 5497.61 321.226   3
  -4   0  -6 2175.18 189.976   3
  -4   0  -6 2388.24 157.403   1
   4   0   0 10808.9 229.469   2
   4   0   1 9920.96 242.338   2
  -4   0   2 9978.81 313.105   4
   4   0   2 10223.3 278.999   2
   4   0   3 1132.59 90.5309   1
  -4   0   3 1365.48 127.742   4
  -4   0   4 33649.3 690.789   4
   4   0   4 32179.6 514.371   1
  -4   0   4 33695.6 311.228   3
  -4   0   5 5108.10 295.437   4
   4   0   5 5185.49 220.168   1
  -4   0   5 5269.45 148.543   3
  -4   0   6 2121.53 210.221   4
  -4   0   7 4571.32 327.404   4
  -4   0   8 10051.6 524.316   4
  -4   0   9 6444.08 453.699   4
  -4   0  10 2396.54 288.782   4
  -4   0  11 610.829 165.345   4
  -4   0  12 486.602 147.764   4
   4  -1 -12 26.5697 27.2699   1
  -4   1 -12 69.2457 26.1667   3
  -4   1 -11 70.8877 52.3287   3
  -4  -1 -11 68.7062 48.0603   1
  -4  -1 -10 166.355 61.4405   1
  -4   1 -10 66.5936 31.1893   3
  -4  -1  -9 1592.17 194.259   3
  -4  -1  -9 1673.26 168.632   1
  -4   1  -9 1682.89 198.557   3
  -4   1  -8-31.0801 48.9225   3
  -4  -1  -8-11.2506 47.4000   3
  -4  -1  -8 46.5302 29.0502   1
  -4  -1  -7 6557.03 355.529   3
  -4   1  -7 6838.74 357.340   3
  -4  -1  -7 6346.43 294.577   1
  -4  -1  -6 5157.46 295.110   3
  -4   1  -6 4831.57 284.088   3
  -4  -1  -6 4792.76 242.216   1
  -4  -1  -5 8820.79 308.005   1
  -4  -1  -4 4717.53 216.105   1
   4   1  -2 2450.17 157.685   4
   4   1  -1 29984.3 484.094   4
  -4  -1  -1 30057.7 473.468   3
  -4   1   0 13.0955 10.9749   2
   4   1   0 9.48641 12.1694   4
   4  -1   0-1.55702 6.79580   2
   4   1   0 30.9577 19.2198   2
  -4  -1   0 1.98342 11.4527   3
  -4   1   1 30391.3 316.955   2
   4   1   1 30736.5 458.950   2
   4  -1   1 30526.5 398.995   2
  -4  -1   1 31437.0 480.861   4
  -4  -1   1 30861.6 333.365   3
  -4  -1   2 2510.94 151.706   4
   4   1   2 2382.60 140.611   2
   4   1   2 2425.69 141.092   1
  -4   1   3 50903.6 787.793   4
   4  -1   3 49660.4 536.689   1
  -4  -1   3 50741.5 771.026   4
   4   1   3 50982.3 678.371   1
   4   1   3 50524.8 718.168   2
  -4  -1   4 4401.11 252.267   4
   4   1   4 4732.41 219.157   1
  -4   1   4 4438.71 252.761   4
   4  -1   4 4326.22 165.155   1
  -4   1   5 8825.16 383.177   4
  -4   1   5 8573.21 231.235   3
   4  -1   5 8287.29 243.733   1
   4   1   5 8483.45 309.649   1
  -4  -1   5 8706.23 388.893   4
  -4  -1   6 4803.24 317.470   4
  -4   1   6 4750.33 193.857   3
  -4   1   6 5166.90 319.979   4
  -4   1   7 6480.31 248.472   3
  -4  -1   7 6572.40 399.530   4
  -4   1   7 6669.63 400.642   4
  -4   1   8 14.2062 42.1737   4
  -4  -1   8-46.8616 63.8668   4
  -4  -1   9 1763.76 237.880   4
  -4   1   9 1693.04 232.005   4
  -4   1  10 205.281 105.243   4
  -4  -1  10 321.886 118.196   4
  -4   1  11 22.0668 61.4282   4
  -4  -1  11 61.5915 59.6043   4
  -4   1  12-194.648 101.459   4
  -4  -1  12 42.3021 62.0277   4
   4  -2 -13-50.4968 50.7478   1
  -4   2 -13 22.9516 38.4180   3
  -4   2 -12 4.80601 51.8684   3
   4  -2 -12-48.6469 47.8830   1
  -4   2 -11 311.183 87.2274   3
  -4  -2 -11 330.557 91.4210   1
  -4  -2 -10 2384.70 225.415   1
  -4   2 -10 2448.48 248.460   3
  -4  -2  -9 439.763 92.5351   1
  -4   2  -9 352.274 85.3673   3
  -4  -2  -8 1487.99 163.024   1
  -4   2  -8 1660.07 188.122   3
  -4  -2  -7 3623.64 268.354   3
  -4  -2  -7 3211.65 225.611   1
  -4   2  -7 3582.81 262.158   3
  -4  -2  -6 8659.58 391.109   3
  -4  -2  -6 8595.66 348.118   1
  -4  -2  -5 7190.25 300.730   1
  -4  -2  -4 2670.92 175.264   1
   4   2  -2 39989.7 327.693   3
  -4  -2  -1 1784.83 119.633   3
   4   2  -1 1786.16 115.703   4
   4   2  -1 1784.10 89.7406   3
   4  -2   0 1241.52 56.3176   2
   4   2   0 1063.03 82.1163   3
   4   2   0 1125.34 77.5957   4
   4   2   1 1864.90 123.610   2
  -4   2   1 1753.54 54.5179   2
  -4  -2   1 1744.49 110.098   4
   4   2   1 1820.11 122.346   3
   4   2   2 42392.7 637.132   1
   4   2   2 41264.4 625.714   2
  -4  -2   2 41879.9 622.226   4
   4   2   2 42026.8 648.723   3
   4   2   3 5230.03 238.083   2
   4   2   3 4896.77 229.868   1
  -4  -2   3 4749.57 239.776   4
   4   2   3 5112.11 245.677   3
  -4   2   4 2602.79 195.966   4
   4   2   4 2734.66 180.555   1
   4  -2   4 2666.17 107.613   1
  -4  -2   4 2685.40 203.826   4
   4   2   4 2693.43 194.876   3
   4   2   4 2709.92 187.053   2
  -4  -2   5 7437.13 370.686   4
   4   2   5 7222.20 311.695   1
  -4   2   5 6950.11 341.514   4
   4   2   5 7394.15 345.382   3
  -4   2   6 7820.81 393.268   4
  -4   2   6 8245.77 283.439   3
  -4  -2   6 8833.45 442.958   4
  -4  -2   7 3681.72 307.697   4
  -4   2   7 3452.41 282.213   4
  -4   2   7 3181.38 190.806   3
  -4   2   8 1756.96 213.615   4
  -4   2   8 1527.49 143.561   3
  -4  -2   8 1321.44 198.733   4
  -4   2   9 580.860 138.006   4
  -4  -2   9 384.388 122.376   4
  -4   2  10 2707.48 304.357   4
  -4  -2  10 2825.30 324.606   4
  -4   2  11 361.099 119.458   4
  -4  -2  11 283.483 105.445   4
  -4   2  12 35.8011 63.4060   4
  -4  -2  12 64.4846 63.6401   4
   4   2  13 80.9589 92.9601   4
   4  -3 -13 81.1031 74.9536   1
   4  -3 -12 187.851 84.2017   1
  -4   3 -12 132.753 67.1884   3
  -4  -3 -12 379.482 102.249   1
  -4   3 -11 101.282 61.5834   3
   4  -3 -11 206.721 80.5869   1
  -4  -3 -11 57.0113 53.4760   1
  -4  -3 -10 1554.99 192.988   1
  -4   3 -10 1867.45 219.501   3
  -4   3  -9 747.476 135.322   3
  -4  -3  -9 599.151 113.579   1
  -4  -3  -8 2754.88 235.205   1
  -4   3  -8 2805.74 247.621   3
  -4  -3  -7 1943.00 186.599   1
   4   3  -6 2572.89 93.1103   3
  -4  -3  -6 2655.69 207.624   1
  -4  -3  -5 270.237 66.3005   1
   4   3  -5 213.326 23.8633   3
   4  -3  -4 1031.82 125.646   4
  -4  -3  -4 1117.57 124.167   1
  -4  -3  -3 25055.9 556.936   1
   4   3  -1 1092.71 81.0869   3
   4   3   0 13633.6 323.206   3
   4   3   1 1121.86 103.373   3
   4   3   1 1165.72 105.718   2
  -4  -3   1 1137.57 90.0121   4
   4   3   1 1106.14 109.306   1
   4   3   1 1059.91 51.5680   4
   4   3   2 1593.03 129.235   2
   4   3   2 1723.41 140.487   1
  -4  -3   2 1721.32 129.766   4
   4   3   2 1601.36 131.819   3
   4   3   3 26119.2 574.368   1
   4   3   3 26549.3 561.939   2
  -4  -3   3 25003.6 570.276   4
   4   3   3 24946.1 564.593   3
   4  -3   4 995.860 47.3318   1
   4   3   4 1029.77 119.996   1
   4   3   4 1146.66 124.377   2
   4   3   4 1007.17 121.422   3
   4   3   5 186.069 57.0427   1
  -4   3   5 260.273 71.0305   4
  -4   3   6 2584.81 230.236   4
  -4   3   7 1961.54 163.394   3
  -4   3   7 2147.35 222.659   4
  -4  -3   8 2832.52 293.211   4
  -4   3   8 2953.00 278.254   4
  -4   3   8 2788.37 204.152   3
  -4   3   9 766.772 152.621   4
  -4  -3   9 657.131 154.634   4
  -4   3  10 1831.95 252.816   4
  -4  -3  10 2143.03 291.722   4
   4   3  11 126.925 68.7033   4
  -4  -3  11 194.052 108.925   4
  -4   3  11 112.910 71.5207   4
  -4   3  12 337.317 122.974   4
   4   3  12 263.542 94.2233   4
   4  -4 -12 15.5312 40.0510   1
  -4   4 -12 130.251 67.7577   3
  -4  -4 -12 99.2306 56.2225   1
  -4   4 -11 68.2553 47.9256   3
   4  -4 -11 51.2640 46.4939   1
  -4  -4 -11 116.508 62.3076   1
  -4  -4 -10 39.0898 43.6582   1
  -4   4 -10 47.7396 51.6761   3
  -4   4  -9 114.006 52.9296   3
  -4  -4  -9 111.733 51.1115   1
   4   4  -8 2599.20 123.422   3
  -4  -4  -8 2593.39 239.000   1
   4   4  -7 419.699 47.7585   3
  -4  -4  -7 331.480 83.6960   1
   4   4  -6 3406.12 129.562   3
  -4  -4  -6 3372.79 248.964   1
  -4  -4  -5 541.380 95.6965   1
   4  -4  -5 728.169 118.387   4
   4  -4  -4 1230.47 142.503   4
  -4  -4  -4 1536.02 155.029   1
   4   4   0 30745.6 594.906   1
  -4  -4   0 30038.7 350.957   4
   4   4   1 1595.94 140.363   1
   4   4   1 1578.88 132.525   2
  -4  -4   1 1672.49 109.946   4
   4   4   1 1564.98 130.955   3
   4   4   2 21309.1 514.346   3
   4   4   2 21874.0 504.306   2
   4   4   2 22077.6 543.247   1
   4   4   3 1654.50 61.3859   4
   4   4   3 1723.72 156.104   3
   4   4   3 1797.85 152.544   2
   4   4   3 1830.03 163.983   1
  -4   4   3 1795.55 80.2478   2
   4   4   4 1176.36 138.906   1
   4   4   4 1124.28 129.566   2
   4   4   4 1008.13 127.461   3
  -4   4   7 273.151 83.7034   4
  -4   4   8 2496.95 258.879   4
   4   4   8 2334.04 211.475   4
  -4   4   9 55.4697 58.5994   4
   4   4   9 87.4175 48.2340   4
  -4   4  10 13.9382 63.1391   4
   4   4  10 46.9506 43.0679   4
  -4  -4  10-27.4498 62.3534   4
   4   4  11 17.4414 34.4610   4
  -4  -4  11-54.6272 64.1624   4
  -4   4  12 412.789 133.092   4
  -4   5 -12 158.490 72.9544   3
   4  -5 -12 114.295 65.2045   1
  -4  -5 -12 108.511 58.5843   1
   4  -5 -11 628.263 144.919   1
  -4   5 -11 559.780 132.215   3
  -4  -5 -11 494.803 133.064   1
   4  -5 -10 205.424 78.7097   1
  -4   5 -10 228.663 86.6947   3
  -4  -5 -10 201.132 80.0952   1
  -4  -5  -9 2996.42 283.452   1
  -4  -5  -8 1439.45 188.017   1
   4   5  -8 1586.81 106.344   3
  -4  -5  -7 1020.74 150.913   1
   4   5  -7 1036.15 85.9424   3
  -4  -5  -6 4547.06 303.458   1
  -4  -5  -5 5584.38 321.796   1
   4  -5  -4 3798.41 254.132   4
  -4  -5  -4 3602.43 250.160   1
   4  -5  -3 8343.07 363.183   4
  -4  -5  -3 8413.04 347.314   2
   4   5  -2 1217.66 124.802   1
  -4  -5  -2 1092.01 119.606   2
  -4  -5  -1 9973.27 353.968   2
   4   5  -1 10339.2 360.602   1
  -4  -5   0 714.287 56.0699   4
   4   5   0 799.487 102.116   1
   4   5   1 10453.2 387.538   1
   4   5   2 1286.83 136.755   3
   4   5   2 1241.69 128.267   2
   4   5   2 1146.68 131.656   1
   4   5   3 8624.61 370.533   3
   4  -5   3 7958.65 176.283   1
  -4   5   3 8024.12 159.156   2
   4   5   3 8562.36 349.510   2
   4   5   3 8548.85 377.255   1
  -4   5   4 3463.54 141.246   2
   4   5   5 5863.06 198.108   4
  -4   5   5 5617.71 218.400   2
   4   5   6 4169.96 202.200   4
   4   5   7 913.739 110.663   4
   4   5   8 1649.53 162.719   4
   4   5   9 2630.11 226.501   4
  -4   5  10 138.919 66.3712   4
   4   5  10 234.908 71.6866   4
  -4  -5  11 662.872 182.795   4
  -4   5  11 545.263 142.692   4
  -4   5  12 11.1853 43.0554   4
  -4  -6 -12 380.045 121.230   1
  -4   6 -11 405.387 117.946   3
   4  -6 -11 338.456 118.200   1
  -4  -6 -11 411.077 120.347   1
  -4   6 -10 994.629 172.095   3
   4  -6 -10 914.302 177.505   1
  -4  -6 -10 772.760 159.839   1
  -4  -6  -9 59.5607 52.4009   1
   4  -6  -9 44.6872 54.6098   1
  -4  -6  -8 256.824 86.9378   1
   4  -6  -8 234.676 86.5842   1
  -4  -6  -7 713.273 134.619   1
  -4  -6  -6 1054.48 156.234   1
  -4  -6  -5 14.4249 30.6659   1
  -4  -6  -4 750.503 121.552   1
  -4  -6  -3 1959.03 176.014   2
   4  -6  -3 2022.18 184.408   4
  -4  -6  -3 2436.36 208.911   1
   4   6  -3 2145.79 170.605   1
  -4  -6  -2 6317.66 305.374   2
   4   6  -2 6097.43 289.485   1
  -4  -6  -2 6582.01 333.620   1
  -4  -6  -1 3880.24 236.018   2
   4  -6  -1 3596.22 99.0760   2
  -4  -6   0 327.214 42.3171   4
   4  -6   0 315.251 37.2760   2
   4   6   0 393.100 77.7810   1
  -4  -6   0 325.350 68.9539   2
  -4  -6   1 4114.17 246.080   2
   4   6   1 3868.16 251.982   1
   4   6   2 6248.46 303.920   2
   4  -6   2 5675.48 208.900   1
   4  -6   3 2155.05 105.766   1
  -4   6   4 759.306 64.7209   2
  -4   6   5 61.1828 25.1327   2
   4   6   6 1154.66 98.4923   4
  -4   6   6 1060.69 105.731   2
  -4   6   7 368.108 71.2842   2
   4   6   7 399.801 71.3172   4
   4   6   8 354.284 72.4080   4
  -4  -6  11 486.010 158.395   4
  -4   7 -11 41.5870 46.2182   3
  -4  -7 -11 99.0249 68.8342   1
   4  -7 -10 44.3477 63.5234   1
  -4  -7 -10 89.1440 63.6341   1
   4  -7  -9 232.228 95.6989   1
  -4  -7  -9-57.4484 55.1911   1
   4  -7  -8 370.805 110.483   1
  -4  -7  -8 306.042 96.2842   1
  -4  -7  -7 1259.71 183.957   1
   4  -7  -7 1579.56 218.326   1
   4  -7  -6 219.078 86.0111   1
  -4  -7  -6 284.429 88.2973   1
   4   7  -6 206.012 53.3091   1
   4   7  -5 361.971 71.7948   1
  -4  -7  -5 397.375 99.9785   1
   4   7  -4 46.4814 22.1873   1
  -4  -7  -4 61.0025 46.4147   1
   4   7  -3 292.107 66.8382   1
  -4  -7  -3 427.350 88.3912   2
  -4  -7  -3 338.174 81.9326   1
   4   7  -2 1496.14 152.877   1
  -4  -7  -2 1532.33 160.388   2
  -4  -7  -2 1447.86 166.444   1
   4  -7  -1 4172.36 131.868   2
   4  -7  -1 4361.95 255.296   1
  -4  -7  -1 4306.72 262.759   2
   4   7  -1 4206.55 264.604   1
   4  -7   0 1170.37 81.0701   2
  -4  -7   0 1419.28 152.924   2
  -4  -7   1 4174.40 262.419   2
   4  -7   1 4184.73 218.109   1
   4  -7   2 1452.97 115.410   1
   4  -7   3 386.461 51.2637   1
  -4   7   5 406.727 56.6081   2
  -4   7   6 186.767 46.2020   2
  -4   8 -11 36.2043 45.4436   3
  -4  -8 -10 353.933 118.425   1
   4  -8  -9 209.716 93.5030   1
  -4  -8  -9 138.324 76.4305   1
   4  -8  -8 2178.18 273.537   1
  -4  -8  -8 1794.71 236.371   1
   4  -8  -7 731.607 150.823   1
  -4  -8  -7 898.330 164.606   1
   4  -8  -6 466.387 112.097   1
  -4  -8  -6 514.901 121.224   1
   4  -8  -5 1884.03 223.488   1
   4   8  -5 1777.08 166.484   1
  -4  -8  -5 1885.57 221.748   1
  -4  -8  -4 3340.69 283.722   1
   4   8  -4 2751.80 210.924   1
   4  -8  -4 3206.51 276.406   1
   4  -8  -3 676.488 121.546   1
  -4  -8  -3 464.104 102.782   2
  -4  -8  -3 406.690 102.386   1
  -4  -8  -2 1504.49 180.967   1
  -4  -8  -2 1202.48 148.528   2
   4  -8  -2 1331.08 158.693   1
   4  -8  -1 346.098 79.6565   1
   4  -8  -1 375.555 46.2373   2
  -4  -8  -1 400.145 87.9834   2
   4  -8   0 32.7988 30.0563   1
   4  -8   0 22.6467 14.5327   2
  -4  -8   1 466.362 95.9081   2
   4  -8   2 1379.69 123.287   1
  -4  -8   2 1355.92 159.339   2
   4  -8   3 498.717 63.8570   1
  -4  -9  -9 187.990 87.1796   1
   4  -9  -9 185.245 97.1841   1
   4  -9  -8 95.1109 66.6566   1
  -4  -9  -8 118.808 74.4026   1
   4  -9  -7 256.510 93.0753   1
  -4  -9  -7 218.623 81.6732   1
   4  -9  -6 78.8184 59.4737   1
  -4  -9  -6 31.2669 47.9946   1
   4  -9  -5-10.6437 52.6580   1
  -4  -9  -5 169.556 76.2558   1
   4  -9  -4 175.207 67.3981   1
  -4  -9  -4 142.513 66.9017   1
  -4  -9  -3 106.756 50.7237   2
   4  -9  -3 157.871 67.8108   1
  -4  -9  -3 133.667 62.5906   1
   4  -9  -2 1538.70 179.399   1
  -4  -9  -2 1394.96 167.421   2
   4  -9  -1 346.988 48.3778   2
   4  -9  -1 418.737 91.6179   1
  -4  -9  -1 471.003 99.8806   2
   4  -9   0 1013.17 90.8299   2
   4  -9   0 862.361 120.297   1
  -4  -9   0 980.009 141.786   2
   4  -9   1 441.399 66.1679   2
   4  -9   1 387.371 78.1771   1
  -4  -9   1 449.095 97.9347   2
  -4  -9   2 1376.48 168.895   2
   4  -9   3 234.104 48.9814   1
   4 -10  -8-1.58580 48.2296   1
  -4 -10  -8 138.215 94.0623   1
   4 -10  -7 50.9669 36.2458   1
  -4 -10  -7 148.595 76.7974   1
  -4 -10  -6-21.9644 47.1010   1
   4 -10  -6 71.2469 71.4814   1
   4 -10  -5 39.9619 39.1620   1
  -4 -10  -5 256.383 89.0402   1
  -4 -10  -4 510.368 129.578   1
   4 -10  -4 413.998 108.546   1
  -4 -10  -3-28.1953 46.0392   1
  -4 -10  -3 18.5864 39.6706   2
   4 -10  -3 89.5275 56.1647   1
  -4 -10  -2 984.727 147.886   2
   4 -10  -2 968.449 149.877   1
   4 -10  -1 263.127 46.8040   2
   4 -10  -1 183.120 62.7045   1
  -4 -10  -1 214.830 72.2314   2
   4 -10   0-3.94064 14.5503   2
   4 -10   0 38.5889 32.2144   1
  -4 -10   0 34.8933 44.6914   2
  -4 -10   1 280.408 79.4603   2
   4 -10   1 324.856 76.9523   1
   4 -10   1 242.135 54.3881   2
  -4 -10   2 1140.88 163.205   2
   4 -10   2 1054.63 124.110   1
  -4 -10   3-31.7466 50.9940   2
   4 -11  -7 399.094 129.825   1
   4 -11  -6 61.5407 51.7871   1
  -4 -11  -6 309.003 111.895   1
  -4 -11  -5 64.0983 55.3573   1
   4 -11  -5 28.6295 56.4716   1
   4 -11  -4 259.238 94.8956   1
  -4 -11  -4 288.598 96.6459   1
  -4 -11  -3 774.028 141.241   2
   4 -11  -3 912.112 159.351   1
  -4 -11  -2 169.475 70.5384   2
   4 -11  -2 85.5312 64.2063   1
  -4 -11  -1 377.031 97.6242   2
   4 -11  -1 346.632 88.0029   1
   4 -11   0 462.908 97.2075   1
  -4 -11   0 515.107 116.219   2
   4 -11   1 177.219 61.5625   1
   4 -11   1 321.282 66.2437   2
  -4 -11   1 190.395 72.5647   2
   4 -11   2 255.783 67.1168   1
   4 -11   2 271.649 64.2532   2
  -4 -11   2 179.443 70.9806   2
  -4 -11   3 691.701 132.181   2
   4 -12  -6 3.17153 54.8907   1
  -4 -12  -5-9.21123 55.1106   1
   4 -12  -5 138.367 89.9087   1
   4 -12  -4 313.341 106.351   1
  -4 -12  -3-39.9952 44.7177   2
   4 -12  -3 44.9964 27.6944   1
  -4 -12  -2 5.98460 33.2310   2
   4 -12  -2 64.6264 44.1660   1
   4 -12  -1 338.280 95.5880   1
  -4 -12  -1 302.784 92.1954   2
   4 -12   0 391.412 97.7812   1
  -4 -12   0 388.256 103.511   2
  -4 -12   1 258.811 87.0706   2
   4 -12   1 252.005 76.9357   1
  -4 -12   2 2.16817 29.0853   2
  -4 -12   3 46.5814 49.6966   2
  -4 -12   4 129.651 71.6939   2
   4 -13  -4 145.882 76.3356   1
   4 -13  -3 191.799 82.6159   1
  -4 -13  -3 73.1507 55.5443   2
  -4 -13  -2-93.0574 58.4399   2
   4 -13  -2-35.0211 43.0218   1
  -4 -13  -1 364.050 108.723   2
   4 -13  -1 599.290 136.894   1
   4 -13   0 48.6648 43.4788   1
  -4 -13   0-82.6837 56.8047   2
  -4 -13   1 323.598 111.639   2
  -4 -13   2-1.58169 29.3937   2
  -4 -13   3 210.148 83.8574   2
  -4 -13   4 0.40948 29.9092   2
   4 -14  -3 108.051 67.5199   1
  -4 -14  -2 96.4712 63.3070   2
   4 -14  -2 158.660 78.8581   1
  -4 -14  -1 130.913 70.7241   2
  -4 -14   0 18.2993 35.3026   2
  -4 -14   1 151.523 81.7049   2
  -4 -14   2 93.3918 59.3646   2
  -4 -14   3 144.729 75.7664   2
  -5   0 -11-49.4534 47.5502   3
  -5   0 -10-31.4670 50.0932   3
  -5   0  -9 104.729 78.0719   3
  -5   0  -8-36.4845 49.6740   3
  -5   0  -7 2.12366 37.6469   3
  -5   0  -6-44.4479 41.4741   3
  -5   0  -1 30.7388 23.1215   2
   5   0  -1 19.4001 30.5679   4
   5   0   0 18.5093 12.8984   2
  -5   0   0 34.9716 20.3862   2
  -5   0   1 103.260 27.3109   2
   5   0   1 14.5739 15.8693   2
   5   0   2 14.6811 12.2979   2
   5   0   3 11.8595 17.1163   1
  -5   0   3 17.0643 32.3764   4
   5   0   4-23.7655 18.6102   1
  -5   0   4 2.00793 4.50162   3
  -5   0   5 36.9148 12.3455   3
   5   0   5 31.8953 27.8867   1
  -5   0   5 77.7390 62.3320   4
   5   0   6 19.3357 19.0837   1
  -5   0   6 50.7042 49.6557   4
  -5   0   7 60.2616 61.5658   4
  -5   0   8-27.8226 64.5591   4
  -5   0   9 71.4873 59.9654   4
  -5   0  10-38.1878 61.7687   4
  -5   0  11 2.19820 40.4401   4
  -5   0  12 23.8525 54.1368   4
   5  -1 -13 190.873 82.9647   1
  -5   1 -12-42.7195 42.0406   3
  -5   1 -11-0.78821 30.1147   3
  -5   1 -10 189.574 79.6290   3
  -5  -1 -10 190.246 61.4866   1
  -5  -1  -9 3254.21 290.656   3
  -5   1  -9 3516.43 293.028   3
  -5  -1  -9 3432.59 246.712   1
  -5  -1  -8 4928.63 339.666   3
  -5   1  -8 4845.68 330.371   3
  -5  -1  -8 5136.46 288.581   1
  -5  -1  -7 1783.45 192.110   3
  -5   1  -7 1847.06 196.284   3
  -5  -1  -7 1952.57 170.407   1
  -5   1  -6 5153.71 307.824   3
  -5  -1  -6 5204.81 312.343   3
   5   1  -2 32351.7 601.337   4
  -5  -1  -2 34385.0 599.811   3
   5   1  -1 26458.2 498.589   4
  -5  -1  -1 26216.9 480.860   3
   5   1   0 21799.9 419.009   4
  -5   1   0 22761.8 339.682   2
   5   1   0 21658.8 409.469   2
   5  -1   0 21541.9 322.272   2
  -5  -1   0 21931.0 387.650   3
  -5  -1   1 26149.5 359.812   3
  -5  -1   1 26719.9 445.945   2
  -5   1   1 26151.0 340.561   2
   5   1   1 25698.3 461.467   2
   5  -1   1 26291.7 403.138   2
   5   1   2 33617.0 569.687   2
  -5  -1   2 32546.4 592.502   4
  -5  -1   2 32886.4 310.249   3
  -5   1   3 12613.7 413.865   4
   5   1   3 12697.3 378.309   2
  -5  -1   3 12815.9 407.684   4
   5   1   3 12898.1 364.212   1
  -5   1   4 4339.68 263.666   4
  -5  -1   4 4186.28 254.743   4
   5   1   4 4258.36 219.563   1
   5   1   4 4231.66 236.296   2
   5  -1   4 4107.86 178.407   1
  -5  -1   5 7230.24 365.112   4
   5  -1   5 6940.49 241.042   1
   5   1   5 7328.95 301.391   1
  -5   1   5 7378.59 366.315   4
  -5   1   6 4862.25 318.911   4
   5  -1   6 5063.74 214.518   1
   5   1   6 5220.32 266.470   1
  -5  -1   6 5184.68 335.914   4
  -5   1   6 5024.84 186.037   3
  -5   1   7 2061.95 227.708   4
  -5  -1   7 1681.56 207.981   4
  -5   1   7 1714.89 119.705   3
  -5   1   8 4994.97 372.091   4
  -5  -1   8 4616.44 367.865   4
  -5   1   9 3691.45 346.786   4
  -5  -1   9 3449.08 337.951   4
  -5  -1  10 85.6444 63.6603   4
  -5   1  10 65.6358 60.4030   4
  -5   1  11-83.8132 72.2573   4
  -5  -1  11 106.996 84.8015   4
  -5  -1  12 122.514 85.8396   4
  -5   1  12 143.423 97.2627   4
   5  -2 -13 78.0819 58.0289   1
  -5   2 -13 161.905 77.5126   3
  -5   2 -12 204.612 84.5568   3
  -5   2 -11-20.4918 36.1402   3
  -5  -2 -11 17.6435 30.1501   1
  -5   2 -10 392.030 102.804   3
  -5  -2 -10 448.325 98.6163   1
  -5   2  -9 842.021 147.713   3
  -5  -2  -9 934.666 139.611   1
  -5  -2  -8 2713.50 225.897   1
  -5   2  -8 2637.40 250.600   3
  -5   2  -7 4236.22 296.915   3
  -5  -2  -7 4468.80 309.613   3
  -5  -2  -7 3921.74 256.643   1
  -5  -2  -6 2528.95 219.083   3
  -5  -2  -6 2533.04 198.105   1
  -5  -2  -2 29433.2 567.182   3
  -5  -2  -1 15748.9 381.116   3
   5   2  -1 15100.9 365.158   4
   5   2  -1 15351.4 295.147   3
  -5  -2   0 4246.10 174.767   3
   5  -2   0 4065.16 121.236   2
   5   2   0 4119.54 171.036   4
   5   2   0 4169.17 177.712   3
   5   2   1 15492.1 385.583   2
  -5   2   1 15637.3 211.075   2
  -5  -2   1 16180.8 367.419   4
   5  -2   1 15585.1 292.771   2
   5   2   1 15972.4 390.964   3
  -5  -2   2 27762.3 539.614   4
   5   2   2 28899.4 553.380   2
   5   2   2 28655.7 573.153   3
   5   2   2 28645.2 564.937   1
   5   2   3 7339.21 298.619   2
  -5  -2   3 7166.39 307.094   4
   5   2   3 7459.18 299.769   1
   5   2   3 7897.38 324.089   3
   5   2   4 12536.3 404.075   1
  -5   2   4 11520.7 434.350   4
   5   2   4 11845.5 403.414   2
  -5  -2   4 12052.9 435.257   4
   5  -2   4 11625.3 265.655   1
   5   2   4 11949.9 428.308   3
   5  -2   5 2569.36 126.986   1
   5   2   5 2845.54 202.935   1
  -5   2   5 2541.54 216.484   4
  -5  -2   5 2460.35 216.265   4
  -5   2   6 2352.37 146.635   3
   5   2   6 2517.38 198.842   1
  -5   2   6 2356.90 225.894   4
  -5  -2   6 2078.26 216.772   4
  -5   2   7 4034.69 316.404   4
  -5  -2   7 4010.38 320.307   4
  -5   2   7 4035.21 205.610   3
  -5   2   8 2996.64 291.483   4
  -5  -2   8 2792.47 288.332   4
  -5   2   8 2666.44 179.439   3
  -5   2   9 708.639 154.076   4
  -5  -2   9 1116.51 196.470   4
  -5   2  10 341.802 116.878   4
  -5  -2  10 412.287 122.998   4
  -5   2  11 43.0011 50.9760   4
  -5  -2  11 28.6339 59.3760   4
  -5   2  12 155.152 104.665   4
  -5   3 -12-45.5732 45.2647   3
   5  -3 -12 62.0956 55.2485   1
  -5   3 -11 951.977 168.899   3
  -5  -3 -11 866.781 153.528   1
  -5   3 -10 364.969 103.819   3
  -5  -3 -10 486.472 107.301   1
  -5  -3  -9 2295.24 227.153   1
  -5   3  -9 2565.78 255.737   3
  -5   3  -8 620.483 121.718   3
  -5  -3  -8 636.505 117.869   1
  -5  -3  -7 7693.37 377.825   1
  -5  -3  -6 3148.82 233.022   1
  -5  -3  -5 1955.45 176.752   1
   5  -3  -4 4495.91 280.980   4
   5   3  -3 1337.36 62.8745   3
   5   3  -2 1790.11 93.9522   3
   5   3  -1 5473.02 194.195   3
   5   3   0 14296.7 304.406   4
   5  -3   0 14843.9 195.853   2
   5   3   0 14661.5 355.681   3
  -5  -3   1 5932.97 217.655   4
   5   3   1 5643.10 248.148   2
   5   3   1 5805.65 163.447   4
   5   3   1 6010.42 266.678   1
   5   3   1 5791.68 247.225   3
   5   3   2 1766.25 144.877   2
  -5  -3   2 1725.57 135.611   4
   5   3   2 1879.41 152.231   3
   5   3   2 2014.82 160.351   1
   5   3   3 1431.49 141.801   1
   5   3   3 1551.27 143.818   2
  -5  -3   3 1302.74 132.209   4
   5   3   3 1546.51 148.338   3
   5   3   4 4879.39 271.538   1
   5  -3   4 4582.07 142.970   1
   5   3   4 4679.65 264.647   2
  -5  -3   4 4470.35 267.823   4
   5   3   4 5037.19 284.276   3
   5  -3   5 2062.36 87.6491   1
   5   3   5 2107.37 187.017   1
  -5  -3   5 1909.11 193.614   4
  -5   3   6 2967.67 254.889   4
  -5  -3   6 3258.52 276.305   4
  -5   3   7 7034.60 299.103   3
  -5  -3   7 8168.02 465.645   4
  -5   3   7 7920.88 439.828   4
  -5   3   8 523.410 86.8663   3
  -5  -3   8 546.139 139.172   4
  -5   3   8 725.901 148.970   4
  -5   3   9 1938.56 252.483   4
  -5  -3   9 2822.43 311.207   4
  -5   3  10 426.924 128.716   4
  -5  -3  10 451.265 140.614   4
  -5   3  11 793.125 182.468   4
  -5  -3  11 1066.31 209.119   4
  -5   3  12 119.530 83.4959   4
  -5  -4 -12 162.584 85.7556   1
   5  -4 -12 105.024 67.1554   1
  -5   4 -12 303.745 103.200   3
  -5   4 -11-16.4509 37.6321   3
  -5  -4 -11 21.8506 30.7570   1
  -5   4 -10 104.393 57.5095   3
  -5  -4 -10 168.620 70.0825   1
  -5  -4  -9 2744.65 261.527   1
  -5   4  -9 2803.48 276.013   3
  -5  -4  -8 3613.50 286.858   1
  -5  -4  -7 4206.97 297.539   1
  -5  -4  -6 3324.67 252.677   1
  -5  -4  -5 1971.93 187.820   1
   5  -4  -4 12362.9 474.275   4
  -5  -4  -4 13351.6 467.130   1
   5  -4  -3 10778.6 419.660   4
   5   4  -1 10241.2 297.486   3
   5   4   0 700.430 85.2501   3
   5  -4   0 718.276 38.2074   2
  -5  -4   1 10854.9 291.414   4
   5   4   1 11277.5 374.788   2
   5   4   1 10893.9 361.028   3
   5   4   1 11080.1 386.916   1
   5   4   2 15879.7 480.821   1
  -5  -4   2 14632.7 396.626   4
   5   4   2 15725.3 451.880   2
   5   4   2 15073.4 452.131   3
   5   4   3 10570.7 407.160   1
   5   4   3 10800.0 391.199   2
  -5   4   3 9919.48 156.370   2
  -5  -4   3 10069.7 373.567   4
   5   4   3 10154.5 391.818   3
  -5  -4   4 12530.8 464.387   4
   5  -4   4 12190.6 189.842   1
  -5  -4   5 1704.26 190.713   4
  -5  -4   6 3684.90 301.019   4
  -5  -4   7 3684.60 324.672   4
  -5   4   8 3553.60 317.835   4
  -5  -4   8 3881.26 353.526   4
  -5   4   9 2662.66 290.621   4
  -5  -4   9 2920.01 324.084   4
   5   4   9 3063.94 256.152   4
  -5   4  10 46.4851 38.6070   4
  -5  -4  10 188.591 104.298   4
   5   4  10 280.990 89.2522   4
  -5   4  11 76.5093 73.2290   4
  -5  -4  11-90.6756 70.8667   4
  -5   4  12 79.5558 73.2832   4
  -5   5 -12 198.596 93.4505   3
  -5  -5 -12 345.024 111.840   1
   5  -5 -11 169.921 74.5599   1
  -5   5 -11 47.3680 31.3674   3
  -5  -5 -11 129.605 67.1846   1
  -5  -5 -10 50.7331 38.1196   1
  -5   5 -10 79.4348 67.1710   3
  -5  -5  -9 60.8746 32.9033   1
  -5  -5  -8 356.200 97.8329   1
  -5  -5  -7 5669.99 361.593   1
   5   5  -7 4930.40 126.557   3
  -5  -5  -6 871.551 137.381   1
  -5  -5  -5 1166.94 152.525   1
  -5  -5  -4 704.721 114.085   1
  -5  -5  -3 480.260 89.6398   2
   5  -5  -3 458.168 92.7803   4
  -5  -5  -2 1385.82 143.020   2
   5   5  -1 743.514 103.530   1
  -5  -5   0 993.082 69.0842   4
   5   5   0 993.890 120.928   1
   5   5   1 756.388 101.996   3
  -5  -5   1 676.990 75.1734   4
   5   5   1 670.964 101.764   1
   5   5   2 1583.74 161.455   1
   5   5   2 1465.88 149.417   3
   5   5   2 1625.68 153.456   2
  -5  -5   2 1286.93 120.319   4
  -5  -5   3 405.411 82.6118   4
  -5   5   4 613.671 51.9784   2
   5   5   5 1335.71 89.1325   4
  -5   5   5 1215.09 94.1270   2
   5   5   6 514.058 68.0562   4
   5   5   7 5394.45 255.911   4
  -5  -5   8 439.119 128.280   4
   5   5   8 479.669 85.3225   4
   5   5   9-9.39931 30.2535   4
  -5  -5   9 46.7740 46.0103   4
  -5  -5  10 163.931 98.7117   4
  -5  -5  11 40.3483 53.6215   4
  -5   6 -11 264.983 101.242   3
   5  -6 -11 236.757 96.1346   1
  -5  -6 -11 352.234 119.626   1
   5  -6 -10 76.5406 56.5712   1
  -5  -6 -10 183.405 83.5515   1
  -5   6 -10 53.9505 53.1011   3
  -5  -6  -9 79.7724 64.5845   1
  -5  -6  -8 529.262 121.382   1
  -5  -6  -7 2936.56 273.630   1
  -5  -6  -6 2889.18 262.806   1
  -5  -6  -5 1304.95 170.811   1
  -5  -6  -4 185.714 68.2861   1
  -5  -6  -3 897.636 125.260   2
   5   6  -2 582.038 95.9305   1
  -5  -6  -2 584.448 100.307   2
   5   6  -1 6567.89 320.197   1
  -5  -6  -1 6629.47 321.841   2
   5  -6   0 850.347 49.5257   2
  -5  -6   0 781.084 112.809   2
  -5  -6   0 795.020 61.4986   4
  -5  -6   1 7114.50 333.029   2
  -5  -6   1 6574.53 235.170   4
  -5  -6   2 540.568 84.2700   4
   5  -6   3 831.794 71.7431   1
  -5   6   4 139.906 22.0654   2
  -5   6   5 1443.24 97.0878   2
   5   6   6 2866.95 135.271   4
  -5   6   6 2747.40 158.540   2
   5   6   7 2603.79 160.273   4
  -5  -6   9 32.3464 62.6115   4
  -5  -6  10 201.811 106.857   4
  -5   7 -11 133.407 87.6506   3
  -5  -7 -11 314.147 116.271   1
   5  -7 -10 659.437 158.381   1
  -5  -7 -10 237.994 98.3755   1
  -5  -7  -9 88.5271 64.0935   1
   5  -7  -9 315.132 110.896   1
   5  -7  -8 1355.06 208.627   1
  -5  -7  -8 1387.50 204.086   1
  -5  -7  -7 1142.53 179.251   1
  -5  -7  -6 901.947 156.059   1
  -5  -7  -5 2175.36 228.716   1
  -5  -7  -4 1025.12 154.280   1
  -5  -7  -3 2693.37 226.434   2
  -5  -7  -2 2498.86 211.230   2
  -5  -7  -1 1678.13 172.944   2
   5  -7   0 239.695 30.9542   2
  -5  -7   0 242.682 34.3639   4
  -5  -7   0 264.876 69.8799   2
  -5  -7   1 1960.16 186.329   2
  -5  -7   1 1677.11 124.672   4
  -5  -7   2 2582.24 214.275   2
   5  -7   2 2692.31 162.791   1
   5  -7   3 2657.07 137.468   1
  -5   7   5 2243.93 110.716   2
  -5  -7  10 626.512 171.522   4
  -5  -8 -10 157.023 85.6011   1
   5  -8  -9 55.0820 57.5512   1
  -5  -8  -9-70.8888 59.0712   1
   5  -8  -8 147.967 78.1634   1
  -5  -8  -8 195.194 88.2211   1
   5  -8  -7 406.528 117.854   1
  -5  -8  -7 425.375 112.715   1
   5  -8  -6 1480.96 210.866   1
  -5  -8  -6 1223.24 186.206   1
  -5  -8  -5 211.464 76.7184   1
   5  -8  -5 331.346 100.911   1
  -5  -8  -4 2229.29 238.037   1
  -5  -8  -3 41.9756 41.1252   2
  -5  -8  -2 658.710 114.305   2
   5  -8  -1 361.680 82.4907   1
  -5  -8  -1 340.366 83.2157   2
   5  -8   0 1350.55 146.210   1
   5  -8   0 1411.25 84.4327   2
  -5  -8   0 1502.70 172.467   2
  -5  -8   0 1459.23 82.6183   4
  -5  -8   1 313.987 80.6333   2
  -5  -8   1 246.846 52.7362   4
   5  -8   2 820.283 97.5107   1
  -5  -8   2 675.559 116.657   2
   5  -8   3-3.09330 17.2155   1
  -5  -8  10 149.050 95.1270   4
  -5  -9  -9 722.271 171.779   1
   5  -9  -8 245.471 90.0603   1
  -5  -9  -8 331.778 116.843   1
   5  -9  -7 241.571 94.4885   1
  -5  -9  -7 266.340 99.7864   1
   5  -9  -6 979.693 179.049   1
  -5  -9  -6 727.265 153.253   1
   5  -9  -5 1204.95 189.306   1
  -5  -9  -5 1194.53 190.149   1
   5  -9  -4 106.022 44.8761   1
  -5  -9  -4 293.723 98.7105   1
   5  -9  -3 348.735 96.5344   1
  -5  -9  -3 506.444 106.621   2
  -5  -9  -2 404.817 93.6165   2
   5  -9  -2 323.082 86.1228   1
   5  -9  -1 840.628 128.642   1
  -5  -9  -1 898.905 140.547   2
   5  -9   0 3038.93 230.331   1
  -5  -9   0 2825.79 247.802   2
   5  -9   0 2834.01 132.593   2
  -5  -9   0 2663.75 109.540   4
   5  -9   1 848.997 85.7578   2
   5  -9   1 858.783 114.374   1
  -5  -9   1 817.365 91.9612   4
  -5  -9   1 749.829 133.422   2
  -5  -9   2 281.428 81.7908   2
   5  -9   3 592.923 75.7679   1
  -5 -10  -7 291.789 105.741   1
   5 -10  -7 192.390 88.5546   1
   5 -10  -6 755.859 165.890   1
  -5 -10  -6 832.677 167.968   1
  -5 -10  -5 144.772 71.2944   1
   5 -10  -5 236.861 96.3299   1
   5 -10  -4 555.725 129.366   1
  -5 -10  -3 353.800 97.8062   2
   5 -10  -3 471.872 110.965   1
  -5 -10  -2 707.742 132.379   2
   5 -10  -2 832.463 140.474   1
   5 -10  -1-31.5431 35.4596   1
  -5 -10  -1 43.0229 49.1382   2
  -5 -10   0 2430.13 241.156   2
   5 -10   0 2258.17 208.944   1
   5 -10   0 1895.68 118.570   2
   5 -10   1 18.8331 14.9254   2
   5 -10   1 62.8029 40.0746   1
  -5 -10   1 47.3758 45.4885   2
  -5 -10   1 90.6941 35.3185   4
   5 -10   2 831.244 109.988   1
  -5 -10   2 665.371 123.574   2
  -5 -10   3 394.253 102.673   2
  -5 -11  -6-34.9996 48.4810   1
   5 -11  -6-61.6851 56.5628   1
   5 -11  -5 330.462 110.871   1
   5 -11  -4 71.7473 43.0275   1
  -5 -11  -3 562.646 130.166   2
   5 -11  -3 498.508 121.427   1
  -5 -11  -2 48.6844 35.1465   2
   5 -11  -2 204.177 79.5747   1
   5 -11  -1-4.74117 35.3946   1
  -5 -11  -1-26.9194 46.3957   2
   5 -11   0 151.687 58.7108   1
  -5 -11   0 163.680 74.8565   2
   5 -11   1 30.2746 28.3992   1
  -5 -11   1 42.9288 43.1875   2
  -5 -11   2 159.478 74.8784   2
   5 -11   2 119.351 46.5113   1
  -5 -11   3 451.971 111.553   2
  -5 -11   4-42.5985 53.4329   2
   5 -12  -5 20.5648 48.0513   1
   5 -12  -4 162.110 83.2409   1
  -5 -12  -3 67.7381 56.6422   2
   5 -12  -3 215.818 85.6003   1
  -5 -12  -2 90.7534 57.6830   2
   5 -12  -2 128.806 59.9301   1
  -5 -12  -1 271.042 96.3998   2
   5 -12  -1 154.759 69.4472   1
   5 -12   0-45.8322 39.1272   1
  -5 -12   0 12.9397 32.2444   2
  -5 -12   1 227.951 81.0039   2
  -5 -12   2 119.889 64.1015   2
  -5 -12   3 88.4120 58.6360   2
  -5 -12   4 136.642 75.5143   2
  -5 -12   5 149.941 86.3472   2
   5 -13  -4-21.3161 44.0303   1
  -5 -13  -3 98.4830 59.9268   2
   5 -13  -3 161.086 85.2822   1
   5 -13  -2 44.5963 46.9298   1
  -5 -13  -2 59.2565 50.3658   2
  -5 -13  -1 53.4670 50.8114   2
   5 -13  -1 70.1578 57.1114   1
  -5 -13   0 98.1241 62.3800   2
  -5 -13   1 1.66361 32.1948   2
  -5 -13   2 55.9663 51.7240   2
  -5 -13   3 36.7344 52.5076   2
  -5 -13   4-61.9958 56.1122   2
   5 -14  -3-62.6461 58.8343   1
  -5 -14  -2 171.707 89.1187   2
   5 -14  -2 92.2775 78.7726   1
  -5 -14  -1 44.7606 41.2013   2
  -5 -14   0 53.8529 53.9416   2
  -5 -14   1 21.6188 38.9764   2
  -6   0 -11 263.283 93.1116   3
  -6   0 -10 185.564 65.5464   3
  -6   0  -9 951.457 164.059   3
  -6   0  -8 19541.4 683.322   3
  -6   0  -7 7665.06 409.435   3
  -6   0  -6 8718.30 417.582   3
  -6   0  -5 682.287 112.729   3
   6   0  -3 19692.9 551.652   4
   6   0  -2 2033.00 167.579   4
  -6   0  -2 2138.23 162.273   3
  -6   0  -1 16470.0 378.707   2
   6   0  -1 16115.6 438.091   4
   6   0   0 37590.9 530.387   2
  -6   0   0 38759.7 543.047   2
  -6   0   1 16027.8 337.924   2
   6   0   1 14852.6 352.965   2
   6   0   2 2252.99 150.270   2
  -6   0   3 18682.4 527.738   4
   6   0   3 19578.6 477.648   2
   6   0   3 19423.1 448.923   1
  -6   0   4 30599.1 720.263   4
   6   0   4 31782.9 657.973   2
   6   0   4 30963.8 581.677   1
   6   0   5 739.838 93.4127   1
  -6   0   5 680.260 115.915   4
   6   0   6 7465.03 309.471   1
  -6   0   6 7733.28 417.872   4
  -6   0   7 6984.19 422.929   4
  -6   0   8 18079.6 731.009   4
  -6   0   9 1204.10 200.843   4
  -6   0  10 201.126 88.3976   4
  -6   0  11 152.824 87.4672   4
  -6   1 -12 199.012 90.2173   3
  -6   1 -11 285.221 97.0322   3
  -6   1 -10-20.4438 44.7267   3
  -6  -1 -10-54.4005 49.1185   3
  -6   1  -9 466.310 114.747   3
  -6  -1  -9 587.892 128.131   3
  -6  -1  -8 3975.55 317.943   3
  -6   1  -8 3699.81 301.668   3
  -6  -1  -7 2725.58 247.170   3
  -6   1  -7 2771.19 248.315   3
  -6   1  -6 332.518 88.2121   3
  -6  -1  -6 231.590 73.4954   3
  -6   1  -5 8868.24 400.786   3
  -6  -1  -5 8522.92 388.841   3
   6   1  -3 3545.49 239.298   4
   6   1  -2 10194.0 363.159   4
  -6  -1  -2 10288.2 351.871   3
  -6  -1  -1 50458.8 703.498   2
   6   1  -1 49094.2 742.638   4
   6  -1   0 25541.3 396.309   2
  -6  -1   0 26836.9 492.991   2
   6   1   0 25115.3 497.290   4
  -6   1   0 25559.0 402.671   2
  -6  -1   0 25335.4 454.206   3
  -6  -1   1 50967.6 665.549   2
   6   1   1 49943.1 689.241   2
  -6   1   1 49715.3 528.017   2
   6  -1   1 49459.6 603.939   2
  -6  -1   1 49350.5 561.213   3
  -6   1   2 10004.7 245.428   2
   6   1   2 10004.2 330.103   2
   6  -1   2 10189.8 304.973   2
  -6  -1   2 9877.01 205.492   3
   6   1   3 3862.26 218.040   2
  -6  -1   3 3332.87 218.243   4
   6   1   3 3564.25 204.638   1
   6   1   4 855.877 112.074   2
  -6   1   4 699.093 109.794   4
   6   1   4 870.720 105.627   1
  -6  -1   4 848.500 121.674   4
   6  -1   4 875.488 89.7954   1
   6   1   5 8494.26 341.322   1
   6  -1   5 7798.72 274.743   1
  -6  -1   5 7762.65 388.420   4
  -6   1   5 8565.25 409.911   4
  -6   1   6 231.640 39.1952   3
   6  -1   6 226.111 49.8657   1
   6   1   6 169.624 51.2948   1
  -6   1   6 204.736 77.5420   4
  -6  -1   6 202.078 72.5031   4
   6   1   7 2461.71 200.675   1
  -6   1   7 2804.09 269.024   4
  -6  -1   7 2564.62 265.857   4
  -6   1   7 2864.25 140.098   3
  -6   1   8 3751.36 336.046   4
  -6  -1   8 4080.25 353.854   4
  -6   1   9 681.606 158.959   4
  -6  -1   9 582.732 148.459   4
  -6   1  10 75.5945 63.6959   4
  -6  -1  10-39.8222 36.6734   4
  -6   1  11 171.964 92.8400   4
  -6  -1  11 254.840 108.125   4
  -6   2 -12 6.43246 32.8485   3
  -6   2 -11 112.135 64.2960   3
  -6   2 -10 249.059 88.0361   3
  -6   2  -9 1783.41 221.592   3
  -6  -2  -8 6080.67 392.787   3
  -6   2  -8 5485.43 366.992   3
  -6   2  -7 831.912 142.338   3
  -6  -2  -7 783.632 138.743   3
  -6  -2  -6 2337.63 219.103   3
  -6   2  -6 2391.25 222.812   3
  -6  -2  -5 1464.33 164.909   3
  -6  -2  -3 7042.27 317.741   3
  -6  -2  -2 18749.6 478.029   3
   6   2  -2 18946.5 499.626   4
  -6  -2  -1 22386.0 479.111   3
   6   2  -1 21463.5 480.893   4
  -6  -2   0 6751.80 240.188   3
   6  -2   0 6734.01 179.632   2
   6   2   0 6854.17 249.445   4
  -6   2   1 22242.8 299.313   2
  -6  -2   1 22043.1 380.007   3
  -6  -2   1 22520.0 482.407   2
   6   2   1 22902.1 497.736   2
   6  -2   1 21779.5 376.535   2
  -6  -2   2 19009.8 474.266   4
  -6   2   2 19761.4 287.625   2
   6   2   2 19171.5 474.596   2
   6  -2   2 17928.5 392.236   2
   6   2   2 18361.6 482.875   1
  -6  -2   3 7025.23 315.729   4
   6   2   3 7192.59 310.076   2
   6   2   3 6865.09 303.132   1
  -6  -2   4 7851.30 362.632   4
   6   2   4 8322.07 351.820   2
   6   2   4 8368.78 349.478   1
   6  -2   4 8050.82 250.342   1
   6   2   5 1571.55 157.303   1
  -6   2   5 1479.33 170.437   4
   6  -2   5 1380.19 102.862   1
  -6  -2   5 1545.05 176.439   4
   6  -2   6 2362.93 137.956   1
   6   2   6 2305.61 199.569   1
  -6   2   6 2230.32 224.168   4
  -6  -2   6 2446.43 239.450   4
  -6   2   7 741.659 145.388   4
  -6  -2   7 1133.48 178.854   4
  -6   2   7 830.551 89.3105   3
  -6   2   8 5680.94 410.519   4
  -6  -2   8 5846.65 423.177   4
  -6   2   9 1640.41 238.677   4
  -6  -2   9 1655.40 243.622   4
  -6   2  10 204.822 97.3109   4
  -6  -2  10 230.621 94.8492   4
  -6   2  11 21.2645 51.1563   4
  -6  -2  11 127.343 92.4574   4
  -6   3 -12-21.4278 43.2870   3
  -6   3 -11 316.845 95.5033   3
  -6   3 -10 158.674 73.4120   3
  -6   3  -9 1640.08 214.618   3
  -6   3  -8 2543.09 255.641   3
   6   3  -2 9931.09 238.433   3
   6   3  -1 5394.19 207.280   3
   6  -3   0 3768.49 114.092   2
   6   3   0 3782.16 173.813   4
   6   3   0 3677.21 191.546   3
   6   3   1 5993.67 271.669   2
   6  -3   1 5762.66 181.835   2
   6   3   1 5927.56 197.508   4
   6   3   1 6026.75 266.461   3
   6   3   2 10211.7 363.239   2
  -6  -3   2 9601.21 334.837   4
   6   3   2 10188.2 378.702   1
   6   3   2 10103.4 371.837   3
   6   3   3 5422.47 286.054   1
   6   3   3 5285.02 276.721   2
  -6  -3   3 6127.14 296.545   4
   6   3   3 5423.75 291.798   3
   6   3   4 4136.46 259.944   1
  -6  -3   4 3670.41 249.702   4
   6  -3   4 3637.62 154.974   1
   6  -3   5 3124.62 133.036   1
  -6  -3   5 3219.34 256.194   4
  -6  -3   6 2711.05 254.483   4
  -6   3   7 11166.2 370.523   3
  -6   3   7 11686.4 553.401   4
  -6  -3   7 12137.6 570.496   4
  -6   3   8 2395.40 271.160   4
  -6  -3   8 2418.88 275.058   4
  -6   3   9 1325.56 213.877   4
  -6  -3   9 1358.34 221.825   4
  -6   3  10-27.1808 51.1182   4
  -6  -3  10 75.3220 50.4651   4
  -6   3  11 415.297 141.699   4
  -6  -3  11 283.732 116.090   4
  -6   4 -12 167.330 82.6102   3
  -6   4 -11 147.311 56.0211   3
  -6   4 -10 302.750 95.8084   3
  -6  -4 -10 303.453 94.7174   1
  -6   4  -9 237.526 85.6299   3
  -6  -4  -9 265.219 86.6911   1
  -6  -4  -8 341.915 97.4357   1
  -6  -4  -7 1274.28 168.796   1
   6   4  -4 3012.28 91.0065   3
   6   4  -3 108.681 24.3078   3
   6   4  -2 2210.82 129.402   3
   6   4  -1 5014.51 215.481   3
   6  -4   0 13467.2 174.634   2
   6   4   0 14109.8 393.294   3
   6   4   1 5746.55 282.498   2
  -6  -4   1 5588.66 226.182   4
   6   4   1 5744.73 292.926   1
   6   4   1 5650.18 268.988   3
   6   4   2 2397.95 188.392   2
  -6  -4   2 2208.83 160.579   4
   6   4   2 2251.59 89.5799   4
   6   4   2 2514.40 199.914   1
   6   4   2 2432.01 188.831   3
   6   4   3 142.244 53.7416   3
  -6  -4   3 99.4561 43.1163   4
  -6  -4   4 3405.40 242.953   4
   6  -4   5 1154.10 60.2059   1
  -6  -4   5 1220.90 160.519   4
  -6  -4   6 1816.11 211.386   4
  -6  -4   7 888.933 160.598   4
  -6  -4   8 560.623 137.088   4
  -6  -4   9 379.894 118.998   4
  -6   4  10 275.151 104.635   4
  -6  -4  10 515.821 149.263   4
   6   4  10 351.785 91.2586   4
  -6   4  11 135.914 81.5419   4
  -6  -4  11 264.131 112.569   4
  -6   5 -12-145.711 77.0246   3
  -6   5 -11 900.082 173.269   3
  -6  -5 -11 766.533 165.209   1
  -6   5 -10 821.131 167.430   3
  -6  -5 -10 656.162 147.506   1
  -6  -5  -9 474.293 119.023   1
  -6   5  -9 345.278 109.082   3
  -6  -5  -8 271.993 84.5795   1
  -6  -5  -7 1406.27 187.164   1
  -6  -5  -6 2214.95 225.026   1
   6   5  -5 2588.70 95.1073   3
   6   5  -4 2768.47 126.670   3
   6   5  -3 12302.7 305.503   3
  -6  -5  -3 12586.4 467.737   2
   6   5  -2 4746.16 211.041   3
  -6  -5  -2 5125.06 285.165   2
   6   5  -1 465.025 71.2968   3
  -6  -5  -1 566.625 98.7047   2
   6   5   0 264.458 59.3248   3
   6   5   0 368.640 76.4831   1
   6   5   1 498.507 86.3320   3
  -6  -5   1 614.563 75.4531   4
  -6  -5   2 4908.60 243.541   4
   6   5   2 4981.81 283.172   3
  -6  -5   3 12113.0 423.473   4
  -6  -5   4 2963.88 231.729   4
  -6   5   4 2790.65 83.9835   2
   6   5   5 2865.39 123.713   4
  -6  -5   5 2891.16 248.347   4
   6   5   6 2524.45 148.326   4
  -6  -5   6 2532.32 257.237   4
   6   5   7 1328.37 127.114   4
  -6  -5   7 1398.79 201.401   4
   6   5   8 181.775 53.1012   4
  -6  -5   8 299.194 99.7023   4
  -6  -5   9 429.995 130.740   4
  -6  -5  10 490.938 143.285   4
  -6  -5  11 708.725 185.390   4
  -6   6 -11 71.6629 57.2245   3
  -6  -6 -11-4.32586 35.3560   1
  -6   6 -10 1932.41 256.653   3
  -6  -6 -10 2188.00 268.397   1
  -6  -6  -9 219.888 83.1137   1
  -6  -6  -8 1309.17 194.354   1
  -6  -6  -7 808.595 151.032   1
  -6  -6  -6 6819.08 411.468   1
  -6  -6  -3 4050.14 277.102   2
  -6  -6  -2 2905.80 226.179   2
   6   6  -1 748.096 99.7161   3
  -6  -6  -1 660.684 109.015   2
   6   6   0 560.905 92.9088   3
  -6  -6   0 798.320 122.361   2
   6   6   1 757.300 111.316   3
  -6  -6   1 694.383 78.3497   4
  -6  -6   1 875.860 122.135   2
  -6  -6   2 2738.00 216.661   2
  -6  -6   2 2636.01 181.316   4
  -6  -6   3 3926.47 245.301   4
   6  -6   4 162.879 26.2677   1
  -6  -6   4 80.8607 46.6239   4
  -6   6   5 2150.70 95.3093   2
  -6  -6   5 2273.45 228.555   4
   6   6   6 5793.58 156.977   4
  -6  -6   6 6105.19 400.971   4
  -6  -6   7 570.670 134.709   4
  -6  -6   8 1146.46 196.165   4
  -6  -6   9 266.155 101.782   4
  -6  -6  10 1756.68 270.508   4
  -6   7 -11 21.1670 43.5377   3
   6  -7 -10 20.5265 41.6265   1
  -6  -7 -10 137.499 71.2362   1
  -6  -7  -9 354.198 114.536   1
  -6  -7  -8 9.92353 48.2948   1
  -6  -7  -7 177.077 82.0685   1
  -6  -7  -6 42.6906 45.7853   1
  -6  -7  -3 2871.44 244.238   2
  -6  -7  -2 1200.32 153.714   2
  -6  -7  -1 1920.27 192.072   2
  -6  -7   0 1047.23 143.152   2
  -6  -7   1 1923.59 191.429   2
  -6  -7   1 2037.91 133.816   4
  -6  -7   2 1123.70 147.302   2
  -6  -7   2 1078.70 118.059   4
   6  -7   3 2681.32 147.611   1
  -6  -7   3 2778.47 212.510   4
   6  -7   4 1014.56 63.8006   1
  -6  -7   4 1081.97 148.149   4
  -6  -7   5 2511.87 243.141   4
  -6  -7   6 77.8584 60.3815   4
  -6  -7   7 26.1556 51.8209   4
  -6  -7   8-53.6757 58.8914   4
  -6  -7   9 102.121 60.8642   4
  -6  -7  10-86.2330 74.6163   4
   6  -8  -9-19.6737 41.8380   1
  -6  -8  -9 73.8434 61.2718   1
   6  -8  -8 66.6670 40.0771   1
  -6  -8  -8 192.789 87.8446   1
  -6  -8  -7 575.977 140.275   1
  -6  -8  -3 2031.62 213.169   2
  -6  -8  -2 1159.85 159.861   2
  -6  -8  -1 17.2544 45.1221   2
  -6  -8   0 162.788 63.1881   2
   6  -8   0 118.042 16.7797   2
   6  -8   1 17.4036 20.1986   1
  -6  -8   1 28.1681 22.7858   4
  -6  -8   1 35.3054 40.0180   2
  -6  -8   2 1175.95 156.923   2
  -6  -8   2 1114.98 120.219   4
   6  -8   3 2259.85 144.368   1
  -6  -8   3 2118.63 189.058   4
  -6  -8   4 1916.50 201.284   4
   6  -8   4 1779.94 87.9586   1
  -6  -8   5 1392.09 184.879   4
  -6  -8   6 558.189 128.514   4
  -6  -8   7 436.882 123.513   4
  -6  -8   8 194.440 98.2868   4
  -6  -8   9 22.7425 52.9772   4
   6  -9  -8-139.654 77.6593   1
  -6  -9  -8 68.8137 57.2421   1
   6  -9  -7 55.6275 58.3171   1
  -6  -9  -7 53.6711 52.1707   1
   6  -9  -6 68.1336 43.4964   1
   6  -9  -5 1054.07 179.803   1
   6  -9  -4 826.898 154.292   1
  -6  -9  -3 247.305 71.3386   2
   6  -9  -3 240.409 80.3433   1
  -6  -9  -2 1136.04 162.071   2
   6  -9  -2 1173.87 166.129   1
   6  -9  -1 133.919 53.0673   1
  -6  -9  -1 142.143 68.8631   2
   6  -9   0 23.2534 9.34735   2
   6  -9   0-10.4409 24.8390   1
  -6  -9   0-19.0978 41.9933   2
   6  -9   1 112.783 46.3958   1
   6  -9   1 182.702 36.5550   2
  -6  -9   1 187.764 43.6280   4
  -6  -9   1 113.606 58.1627   2
  -6  -9   2 1059.34 120.877   4
  -6  -9   2 1129.29 162.693   2
  -6  -9   3 147.972 63.7815   2
  -6  -9   3 152.831 46.7041   4
   6  -9   3 234.332 48.3756   1
  -6  -9   4 896.562 142.702   4
  -6  -9   5 1283.83 184.274   4
  -6  -9   6 92.1911 51.0402   4
  -6  -9   7-14.5921 37.5896   4
  -6  -9   8 102.261 76.4579   4
  -6  -9   9 86.9581 69.1472   4
   6 -10  -7 191.278 81.8848   1
   6 -10  -6 498.195 132.840   1
   6 -10  -5-69.8033 58.4955   1
   6 -10  -4 233.007 90.8492   1
   6 -10  -3 867.121 153.453   1
  -6 -10  -3 618.339 130.304   2
  -6 -10  -2-12.1575 37.3204   2
   6 -10  -2 66.6292 29.8543   1
   6 -10  -1 270.369 81.9990   1
  -6 -10  -1 178.018 81.0662   2
   6 -10   0 822.403 129.922   1
  -6 -10   0 666.878 131.903   2
   6 -10   1 393.158 83.2194   1
  -6 -10   1 143.446 59.1126   2
  -6 -10   2-5.34124 36.4991   2
   6 -10   2 29.2001 25.9562   1
  -6 -10   3 464.702 109.996   2
  -6 -10   3 518.778 94.4361   4
  -6 -10   4 437.709 109.697   2
  -6 -10   4 272.415 86.9664   4
  -6 -10   5 35.4401 40.5866   4
  -6 -10   6 402.547 115.019   4
  -6 -10   7 114.076 69.0522   4
  -6 -10   8-96.5456 68.5734   4
  -6 -10   9-33.2377 47.1176   4
   6 -11  -6-13.0861 31.7946   1
   6 -11  -5 131.460 82.4325   1
   6 -11  -4 430.501 126.242   1
  -6 -11  -3 487.097 121.707   2
   6 -11  -3 395.456 110.441   1
  -6 -11  -2 107.359 53.2189   2
   6 -11  -2 22.9739 36.3680   1
  -6 -11  -1 502.782 116.404   2
   6 -11  -1 440.110 103.166   1
   6 -11   0-5.87179 22.9383   1
  -6 -11   0 9.21765 34.4605   2
  -6 -11   1 504.746 124.821   2
   6 -11   1 565.321 105.832   1
  -6 -11   2 154.281 78.7174   2
  -6 -11   3 356.676 104.688   2
  -6 -11   4 190.963 78.1296   2
  -6 -11   7 224.315 103.575   4
   6 -12  -5-8.85401 36.5288   1
   6 -12  -4 410.996 129.067   1
  -6 -12  -3 216.313 90.9385   2
   6 -12  -3 240.795 92.4567   1
  -6 -12  -2 113.340 66.8356   2
   6 -12  -2 82.6863 56.3683   1
  -6 -12  -1 145.922 86.4408   2
   6 -12  -1 46.5689 42.4122   1
   6 -12   0 141.162 65.6536   1
  -6 -12   0 115.909 67.5751   2
  -6 -12   1 122.784 64.7139   2
  -6 -12   2-11.9731 39.7529   2
  -6 -12   3 254.591 89.6870   2
  -6 -12   4 671.947 143.623   2
   6 -13  -4-133.640 78.6256   1
  -6 -13  -3 86.6566 75.7162   2
   6 -13  -3 82.3453 57.6934   1
  -6 -13  -2 71.3377 61.9301   2
   6 -13  -2 190.854 82.1067   1
   6 -13  -1 486.267 126.253   1
  -6 -13  -1 305.268 101.462   2
  -6 -13   0-50.2328 53.6259   2
  -6 -13   1 260.476 100.894   2
  -6 -13   2 73.9431 76.3739   2
  -6 -13   3 118.231 67.8974   2
  -7   0 -12-14.0927 41.5375   3
  -7   0 -11 68.3909 51.9129   3
  -7   0 -10 8.29902 36.8358   3
  -7   0  -9-14.0172 35.9513   3
  -7   0  -8 27.8132 31.4811   3
  -7   0  -7 405.066 107.120   3
  -7   0  -6 48.6866 50.4693   3
  -7   0  -5-91.5991 50.1627   3
  -7   0  -4-0.68599 25.8337   3
  -7   0  -3 6.11338 30.6815   3
   7   0  -3 27.7859 32.2111   4
   7   0  -2 6.33692 23.2686   4
  -7   0  -2 25.5352 31.1146   3
  -7   0  -1-10.0936 25.4245   2
   7   0  -1 9.56720 24.8607   4
  -7   0   0 232.759 49.9929   2
   7   0   0 128.921 35.6017   2
   7   0   1-14.8252 18.6612   2
  -7   0   1 20.2051 19.2185   2
  -7   0   2 15.0084 19.0956   2
   7   0   2 24.4732 27.4302   2
   7   0   3-41.2958 25.2400   2
   7   0   4 5.74639 16.7235   2
   7   0   4-8.32267 17.4907   1
  -7   0   4 0.96769 44.7730   4
   7   0   5-6.42862 22.4647   1
  -7   0   5 34.0030 42.8295   4
  -7   0   6 74.7741 72.1706   4
   7   0   6 35.0019 33.1970   1
   7   0   7 196.780 64.7843   1
  -7   0   7 479.065 133.562   4
  -7   0   8 76.9844 68.0845   4
  -7   0   9 6.97883 46.3755   4
  -7   0  10-36.7649 43.5071   4
  -7   0  11-10.5924 49.4649   4
  -7   1 -12 282.815 102.995   3
  -7   1 -11 150.339 73.8129   3
  -7   1 -10 356.320 108.574   3
  -7  -1 -10 241.148 88.7958   3
  -7   1  -9 406.686 112.354   3
  -7  -1  -9 487.418 119.519   3
  -7   1  -8 203.057 77.4462   3
  -7  -1  -8 246.417 86.5426   3
  -7   1  -7 11076.3 514.322   3
  -7  -1  -7 10661.8 506.550   3
  -7   1  -6 9404.03 451.098   3
  -7  -1  -6 9696.23 455.155   3
  -7   1  -5 2534.38 225.943   3
  -7  -1  -5 2161.87 207.539   3
  -7  -1  -4 717.474 113.915   3
   7  -1  -3 1898.53 184.572   4
   7   1  -3 1982.44 186.298   4
  -7  -1  -3 1799.71 168.401   3
   7   1  -2 4793.67 267.543   4
   7  -1  -2 4737.18 276.203   4
  -7  -1  -2 4758.99 252.422   3
  -7  -1  -1 97.0433 40.8322   3
   7   1  -1 0.87491 22.5402   4
   7  -1  -1 69.4377 39.3297   4
   7  -1   0 5165.87 195.549   2
  -7  -1   0 5521.71 238.954   2
   7   1   0 5334.96 249.405   4
  -7   1   0 5319.18 203.201   2
  -7  -1   0 5133.62 222.031   3
  -7  -1   1 120.866 35.2810   3
   7   1   1 39.6037 23.4636   2
  -7  -1   1 65.0445 31.1886   2
   7  -1   1 86.7983 28.8202   2
  -7   1   1 37.2403 20.2857   2
  -7   1   2 4599.20 180.895   2
   7   1   2 4899.29 242.925   2
   7  -1   2 4608.39 217.852   2
  -7  -1   2 4957.92 167.398   3
  -7  -1   3 1844.53 78.1408   3
   7   1   3 1897.49 162.753   2
  -7  -1   3 1571.97 159.191   4
   7  -1   3 1763.90 146.276   2
   7   1   3 1832.24 155.811   1
   7  -1   4 634.348 94.1688   2
  -7  -1   4 460.551 96.1769   4
   7   1   4 644.467 96.6450   1
   7  -1   4 716.466 88.9940   1
  -7   1   5 2279.06 224.651   4
  -7  -1   5 2389.16 228.053   4
   7   1   5 2455.96 192.652   1
   7  -1   5 2247.32 160.942   1
  -7   1   6 9353.73 222.055   3
   7   1   6 8550.81 374.892   1
   7  -1   6 9026.11 327.942   1
  -7   1   6 8393.84 450.722   4
  -7  -1   6 9119.54 470.447   4
   7  -1   7 10392.2 359.054   1
  -7   1   7 10528.9 538.814   4
  -7  -1   7 9952.60 519.606   4
  -7   1   7 9958.73 228.673   3
  -7   1   8 108.560 49.4996   4
  -7  -1   8 242.788 97.6373   4
  -7   1   9 418.866 121.389   4
  -7  -1   9 442.144 134.027   4
  -7   1  10 203.811 100.157   4
  -7  -1  10 247.604 102.454   4
  -7   1  11-7.61298 57.7749   4
  -7  -1  11-8.77201 44.7547   4
  -7   2 -12 183.037 91.5065   3
  -7   2 -11 91.8003 65.0590   3
  -7   2 -10 379.565 113.741   3
  -7   2  -9 812.516 153.118   3
  -7  -2  -9 878.668 160.586   3
  -7  -2  -8 2946.69 282.337   3
  -7   2  -8 2862.04 277.415   3
  -7  -2  -7 4045.53 314.544   3
  -7   2  -7 3904.05 309.437   3
  -7  -2  -6 9091.57 448.099   3
  -7   2  -6 9518.07 460.297   3
  -7  -2  -5 2250.84 214.169   3
  -7  -2  -4 3235.03 243.658   3
  -7  -2  -3 944.065 126.715   3
  -7  -2  -2 6760.22 304.665   2
   7   2  -2 6977.06 320.196   4
  -7  -2  -2 7115.66 310.258   3
  -7  -2  -1 226.000 56.8323   3
   7   2  -1 166.818 44.7700   4
  -7  -2   0 457.785 68.6493   3
   7  -2   0 465.796 52.8853   2
   7   2   0 504.731 74.6144   4
  -7   2   1 230.187 35.3523   2
  -7  -2   1 201.608 38.5403   3
   7   2   1 257.417 57.7723   2
   7  -2   1 190.224 37.9746   2
  -7   2   2 6948.39 190.353   2
   7   2   2 7167.62 307.257   2
   7  -2   2 6775.96 252.937   2
   7   2   3 1121.12 129.695   2
  -7  -2   3 899.290 121.047   4
   7  -2   3 969.539 106.914   2
   7   2   3 1078.98 126.957   1
  -7  -2   4 3310.50 246.977   4
   7   2   4 3581.50 236.947   1
   7  -2   4 3013.20 171.763   1
  -7  -2   5 2583.03 234.030   4
   7  -2   5 2370.11 150.401   1
   7  -2   6 9021.97 295.454   1
  -7   2   6 9258.40 478.494   4
  -7  -2   6 9284.38 475.218   4
  -7   2   7 3717.74 181.574   3
  -7   2   7 3777.38 321.358   4
  -7  -2   7 3811.66 327.928   4
  -7   2   8 2724.70 289.538   4
  -7  -2   8 3377.79 325.152   4
  -7   2   9 817.580 175.858   4
  -7  -2   9 971.335 192.448   4
  -7   2  10 118.786 73.9015   4
  -7  -2  10 281.825 117.857   4
  -7   2  11 80.8624 75.5186   4
  -7  -2  11 172.721 95.5079   4
  -7   3 -11 222.164 91.6349   3
  -7   3 -10 323.278 105.922   3
  -7   3  -9 2058.86 246.113   3
  -7   3  -8 985.701 168.794   3
  -7  -3  -5 3957.06 284.340   3
  -7  -3  -4 979.103 137.340   3
  -7  -3  -3 5631.31 300.225   3
  -7  -3  -2 5481.54 276.752   3
   7   3  -1 3850.43 217.939   4
   7  -3   0 204.857 30.7729   2
   7   3   0 188.857 47.1222   4
   7   3   0 209.619 51.0621   3
   7   3   1 3904.68 232.879   2
  -7  -3   1 4099.64 232.946   2
   7  -3   1 3847.23 159.482   2
   7   3   1 3985.10 183.985   4
   7   3   1 3876.62 227.100   3
  -7  -3   2 5535.96 273.588   2
   7   3   2 5837.34 290.748   2
  -7  -3   2 5682.03 273.945   4
  -7   3   2 5375.09 128.338   2
   7  -3   2 5304.32 219.491   2
   7   3   2 5952.30 300.069   3
   7   3   2 5438.16 291.195   1
  -7   3   3 5412.44 148.330   2
  -7  -3   3 5682.59 297.702   4
  -7  -3   4 1078.44 142.400   4
  -7  -3   5 3854.96 288.475   4
   7  -3   5 3949.61 174.008   1
   7  -3   6 678.266 68.6342   1
  -7  -3   6 588.700 127.546   4
  -7  -3   7 975.936 171.351   4
  -7  -3   8 1005.14 190.995   4
  -7   3   9 2006.41 267.802   4
  -7  -3   9 1813.60 259.051   4
  -7   3  10 309.404 118.114   4
  -7  -3  10 532.734 154.400   4
  -7   3  11 326.508 123.115   4
  -7  -3  11 338.929 131.186   4
  -7   4 -11 915.139 184.464   3
  -7   4 -10 746.068 161.179   3
  -7   4  -9-2.45182 39.9349   3
  -7  -4  -2 8848.53 378.586   2
   7   4  -2 8392.09 264.197   3
   7   4  -1 4399.31 213.691   3
   7  -4   0 2312.03 82.1174   2
   7   4   0 2288.89 168.702   3
  -7  -4   1 4404.04 256.582   2
   7  -4   1 4632.63 162.693   2
   7   4   1 4273.04 172.233   4
   7   4   1 4412.31 251.913   3
  -7  -4   2 9162.91 373.162   2
  -7  -4   2 7917.25 324.942   4
   7   4   2 8819.98 224.276   4
   7   4   2 8598.81 373.958   3
  -7  -4   3 578.740 98.2124   4
  -7  -4   4 3600.82 260.101   4
  -7  -4   5 4068.15 299.220   4
   7  -4   5 4265.41 155.577   1
  -7  -4   6 3036.97 277.870   4
  -7  -4   7 365.066 118.914   4
  -7  -4   8 938.542 181.336   4
  -7  -4   9 64.5812 58.6370   4
  -7  -4  10 754.641 180.047   4
  -7   5 -11 99.7492 66.4270   3
  -7   5 -10 357.008 106.943   3
  -7   5  -9 775.231 161.462   3
   7   5  -4 433.140 47.3625   3
  -7  -5  -3 758.892 120.284   2
   7   5  -3 861.102 82.2846   3
  -7  -5  -2 2152.59 195.708   2
   7   5  -2 1981.61 140.715   3
  -7  -5  -1 2368.80 203.495   2
   7   5  -1 2469.64 170.561   3
  -7  -5   0 6791.43 337.061   2
   7   5   0 6863.26 307.068   3
  -7  -5   1 2190.22 190.576   2
   7  -5   1 2485.42 114.253   2
   7   5   1 2321.16 190.405   3
  -7  -5   2 2193.16 193.336   2
  -7  -5   2 2243.09 171.274   4
  -7  -5   3 734.139 109.703   4
  -7  -5   4 451.002 95.2178   4
  -7  -5   5 5790.84 362.303   4
   7  -5   5 5821.89 141.358   1
  -7  -5   6 327.207 98.2163   4
  -7  -5   7 1006.83 171.974   4
  -7  -5   8 152.141 85.9130   4
  -7  -5   9 594.626 151.320   4
  -7  -5  10 367.446 131.766   4
  -7   6 -10 45.1084 54.1314   3
   7   6  -5 324.089 40.7380   3
   7   6  -4 2307.02 135.561   3
   7   6  -3 735.581 86.9327   3
  -7  -6  -3 677.980 120.120   2
  -7  -6  -2 526.988 104.115   2
   7   6  -2 550.840 82.4713   3
   7   6  -1 1411.43 139.704   3
  -7  -6  -1 1415.55 165.776   2
  -7  -6   0 4065.07 273.589   2
   7   6   0 3688.48 239.536   3
  -7  -6   1 1474.32 165.875   2
  -7  -6   1 1228.12 109.756   4
  -7  -6   2 749.385 121.311   2
  -7  -6   2 594.132 89.4609   4
  -7  -6   3 871.754 124.072   4
  -7  -6   4 2317.53 213.976   4
  -7  -6   5 278.853 85.7687   4
  -7  -6   6 91.1403 53.0091   4
  -7  -6   7 807.743 154.452   4
  -7  -6   8 461.825 129.672   4
  -7  -6   9 718.632 167.007   4
  -7  -6  10 41.1638 50.1979   4
   7   7  -4 696.718 85.2697   3
   7   7  -3 1114.47 119.334   3
  -7  -7  -3 1199.72 164.547   2
   7   7  -2 797.510 107.194   3
  -7  -7  -2 758.026 125.961   2
   7   7  -1 3558.99 237.949   3
  -7  -7  -1 3697.81 278.613   2
  -7  -7   0 163.639 65.2594   2
  -7  -7   1 3510.85 267.646   2
  -7  -7   1 3331.25 173.090   4
  -7  -7   2 934.293 111.067   4
  -7  -7   2 787.136 130.374   2
  -7  -7   3 973.404 145.609   2
  -7  -7   3 1371.08 153.387   4
   7  -7   4 610.177 59.5244   1
  -7  -7   4 584.400 108.825   4
  -7  -7   5 255.393 78.1857   4
  -7  -7   6 207.565 81.2695   4
  -7  -7   7 507.716 121.333   4
  -7  -7   8 219.592 93.2683   4
  -7  -7   9 827.738 180.923   4
  -7  -7  10 198.939 110.903   4
  -7  -8  -3 779.868 137.357   2
  -7  -8  -2 428.465 103.186   2
  -7  -8  -1 1441.71 183.213   2
  -7  -8   0 3427.32 278.447   2
  -7  -8   1 1412.18 178.633   2
  -7  -8   1 1546.47 114.307   4
  -7  -8   2 655.059 122.274   2
  -7  -8   2 528.040 82.8586   4
   7  -8   3 798.902 92.6859   1
  -7  -8   3 728.636 132.464   2
  -7  -8   3 703.449 110.426   4
  -7  -8   4 1004.79 143.389   4
  -7  -8   5 12.5996 40.4986   4
  -7  -8   6 101.242 70.2858   4
  -7  -8   7 183.759 79.7405   4
  -7  -8   8 219.847 94.5791   4
  -7  -8   9-109.910 72.3537   4
   7  -9  -7 324.570 105.031   1
  -7  -9  -3 2014.24 229.888   2
  -7  -9  -2 333.389 95.7010   2
  -7  -9  -1 243.223 80.1066   2
   7  -9   0 450.428 97.3174   1
  -7  -9   0 532.494 121.937   2
   7  -9   1 310.944 76.5094   1
  -7  -9   1 283.444 46.5921   4
  -7  -9   1 342.067 97.6529   2
   7  -9   2 296.404 64.8504   1
  -7  -9   2 318.076 96.8649   2
  -7  -9   2 297.369 62.7187   4
  -7  -9   3 1608.36 199.558   2
   7  -9   3 1732.67 137.643   1
  -7  -9   3 1723.64 171.064   4
  -7  -9   4 431.502 110.583   2
  -7  -9   4 517.021 106.098   4
  -7  -9   5 231.952 81.7474   4
  -7  -9   6 398.946 108.772   4
  -7  -9   7 265.592 98.7598   4
  -7  -9   8 330.645 102.205   4
  -7  -9   9 90.3323 86.5795   4
   7 -10  -7-72.0002 59.8196   1
   7 -10  -6 38.7177 50.7793   1
   7 -10  -5 193.990 94.0576   1
   7 -10  -4 375.618 116.710   1
   7 -10  -3-26.7159 41.4300   1
  -7 -10  -3 7.21886 53.5086   2
   7 -10  -2 1700.48 211.240   1
  -7 -10  -2 1739.91 217.332   2
   7 -10  -1 187.378 70.1588   1
  -7 -10  -1 168.412 72.1971   2
   7 -10   0 198.214 65.5238   1
  -7 -10   0 127.879 73.9414   2
   7 -10   1 216.709 68.2572   1
  -7 -10   1 170.442 71.6512   2
  -7 -10   2 1583.51 204.199   2
   7 -10   2 1837.74 168.770   1
  -7 -10   3-30.5590 42.3334   2
  -7 -10   4 262.968 84.6767   2
  -7 -10   4 298.090 81.4141   4
  -7 -10   5 220.257 73.0558   4
  -7 -10   6 92.7556 60.4336   4
  -7 -10   7 24.0944 41.7148   4
  -7 -10   8 286.211 115.207   4
   7 -11  -6 4.36183 31.5124   1
   7 -11  -5 201.433 99.0632   1
   7 -11  -4 53.8262 46.1347   1
  -7 -11  -3 81.9478 69.7189   2
   7 -11  -3 377.402 113.895   1
  -7 -11  -2 468.863 122.632   2
   7 -11  -2 404.951 110.716   1
  -7 -11  -1 45.4764 50.0381   2
   7 -11  -1 64.2042 39.7803   1
   7 -11   0 109.809 56.8246   1
  -7 -11   0 66.3370 54.8101   2
   7 -11   1 136.270 55.2566   1
  -7 -11   1 43.8371 39.3661   2
  -7 -11   2 550.767 133.753   2
  -7 -11   3 345.863 106.720   2
  -7 -11   4-83.7027 64.5667   2
  -7 -11   5 18.0179 35.2225   2
   7 -12  -4-110.137 69.6277   1
  -7 -12  -3 9.45846 43.7250   2
   7 -12  -3 121.221 65.3004   1
  -7 -12  -2 256.971 95.9467   2
   7 -12  -2 94.6501 60.8531   1
  -7 -12  -1 293.327 103.806   2
   7 -12  -1 427.132 110.752   1
   7 -12   0 169.641 66.4655   1
  -7 -12   0 116.237 74.3200   2
  -7 -12   1 375.197 111.499   2
  -7 -12   2 213.863 89.3403   2
  -7 -12   3 49.3929 49.2726   2
  -7 -12   4-52.2233 50.2810   2
   7 -13  -3 185.035 85.5547   1
  -7 -13  -2 129.332 76.0257   2
   7 -13  -2-11.5571 35.8279   1
  -7 -13  -1 22.3962 43.6775   2
  -7 -13   0 243.316 107.169   2
  -7 -13   1 82.4324 55.7708   2
  -8   0 -11 195.566 90.9272   3
  -8   0 -10 310.207 103.123   3
  -8   0  -9 486.809 124.242   3
  -8   0  -8 4512.18 356.154   3
  -8   0  -7 634.725 131.883   3
  -8   0  -6 10282.3 493.877   3
  -8   0  -5 4177.24 298.418   3
  -8   0  -4 1119.56 148.204   3
  -8   0  -3 10184.0 421.481   3
   8   0  -2 10276.2 420.493   4
  -8   0  -2 10274.9 395.384   3
   8   0  -1 5925.62 309.539   4
  -8   0   0 1371.43 119.462   2
   8   0   1 5987.93 257.307   2
  -8   0   1 6262.99 246.724   2
  -8   0   2 10513.1 323.474   2
   8   0   2 10475.7 361.676   2
   8   0   3 10566.6 388.228   2
   8   0   4 1161.51 129.519   1
  -8   0   5 4388.13 316.257   4
   8   0   5 4323.24 253.859   1
   8   0   6 10183.2 400.422   1
  -8   0   6 10156.7 513.584   4
   8   0   7 832.036 117.980   1
  -8   0   7 990.935 172.403   4
  -8   0   8 4646.40 389.481   4
  -8   0   9 426.428 127.855   4
  -8   0  10 429.541 128.624   4
  -8   0  11 106.480 68.9362   4
  -8   1 -11-74.9318 57.2690   3
  -8   1 -10 290.214 107.751   3
  -8  -1 -10 121.449 67.0084   3
  -8  -1  -9 1849.48 238.861   3
  -8   1  -9 1832.35 237.302   3
  -8   1  -8 354.505 101.537   3
  -8  -1  -8 344.647 111.042   3
  -8   1  -7 1011.66 165.622   3
  -8  -1  -7 1142.69 173.991   3
  -8   1  -6 1174.60 169.788   3
  -8  -1  -6 1446.14 186.515   3
  -8   1  -5 256.209 82.1056   3
  -8  -1  -5 159.968 69.2829   3
  -8  -1  -4 648.925 115.286   3
  -8   1  -4 592.731 110.515   3
   8   1  -3 5534.94 325.842   4
  -8  -1  -3 5137.72 297.713   3
   8  -1  -2 4472.78 285.101   4
   8   1  -2 4554.71 277.929   4
  -8  -1  -2 4676.82 264.949   3
   8   1  -1 2238.91 183.968   4
   8  -1  -1 2181.85 192.692   4
  -8  -1  -1 1893.41 158.302   3
   8   1   0 660.573 95.3915   4
  -8   1   0 791.289 86.7513   2
  -8  -1   0 862.990 97.9125   3
   8   1   1 2162.99 163.458   2
   8  -1   1 2083.87 143.394   2
  -8   1   1 2055.14 131.993   2
  -8  -1   1 2122.04 140.650   3
  -8   1   2 4380.77 188.504   2
   8   1   2 4347.33 243.180   2
   8  -1   2 4466.74 228.031   2
  -8  -1   2 4068.27 170.922   3
   8  -1   3 5736.10 275.373   2
  -8   1   3 5563.14 223.823   2
   8   1   3 6194.06 307.026   2
   8   1   3 5675.90 293.970   1
  -8  -1   3 5526.14 162.619   3
   8  -1   4 614.363 89.1850   1
   8   1   4 638.904 100.132   1
  -8  -1   4 487.616 102.273   4
   8   1   5 138.121 55.8195   1
   8  -1   5 157.596 46.9353   1
  -8  -1   5 117.929 44.4851   4
  -8   1   6 1206.34 74.1807   3
   8  -1   6 1319.22 134.908   1
  -8   1   6 1235.79 183.564   4
  -8  -1   6 1386.98 192.102   4
   8  -1   7 938.442 115.437   1
  -8   1   7 661.252 137.600   4
  -8  -1   7 1111.99 182.428   4
  -8   1   8 175.220 81.0095   4
  -8  -1   8 220.258 92.9874   4
  -8   1   9 2131.12 281.915   4
  -8  -1   9 1803.25 259.495   4
  -8   1  10 313.344 125.765   4
  -8  -1  10 173.788 98.2048   4
  -8  -1  11-177.053 99.7392   4
  -8   1  11 33.4582 55.2203   4
  -8   2 -11 110.617 69.0677   3
  -8   2 -10 444.140 124.933   3
  -8   2  -9 90.8744 65.4535   3
  -8  -2  -9-5.39347 48.7139   3
  -8   2  -8 77.6837 56.4276   3
  -8  -2  -8 78.7538 54.4843   3
  -8  -2  -7 1344.76 188.609   3
  -8   2  -7 1544.67 200.287   3
  -8  -2  -6 2295.21 237.012   3
  -8   2  -6 2409.41 240.330   3
  -8  -2  -5 2803.22 247.365   3
  -8  -2  -4 796.729 125.915   3
  -8  -2  -3 2102.61 189.122   3
  -8  -2  -2 11645.1 422.268   2
   8   2  -2 12080.5 445.730   4
  -8  -2  -2 11437.8 417.386   3
  -8  -2  -1 471.784 84.7311   2
  -8  -2  -1 297.041 64.0960   3
   8   2  -1 335.837 73.0944   4
  -8  -2   0 962.807 106.943   3
  -8  -2   0 737.835 99.0438   2
   8   2   0 901.836 108.839   4
  -8   2   1 352.228 49.5775   2
  -8  -2   1 433.457 65.0607   3
   8   2   1 315.558 66.4471   2
  -8  -2   1 299.625 61.5663   2
   8  -2   1 374.961 58.0992   2
  -8  -2   2 11779.9 392.957   2
   8   2   2 11594.7 411.105   2
  -8   2   2 11117.2 266.971   2
   8  -2   2 11843.2 354.955   2
  -8   2   3 1911.61 115.397   2
   8  -2   3 1971.95 159.086   2
  -8  -2   4 600.146 110.575   4
   8  -2   4 626.166 96.5191   2
  -8  -2   5 2580.01 244.003   4
   8  -2   5 2523.68 170.317   1
   8  -2   6 2210.05 158.845   1
  -8  -2   6 2226.55 239.525   4
  -8  -2   7 1501.53 210.487   4
  -8   2   8 62.3377 54.8786   4
  -8  -2   8 103.349 83.6861   4
  -8   2   9 21.3555 50.2510   4
  -8  -2   9 35.7696 57.1457   4
  -8   2  10 289.034 116.402   4
  -8  -2  10 358.267 122.333   4
  -8   2  11 65.0651 70.7859   4
  -8   3 -11 283.613 103.996   3
  -8   3 -10 182.491 89.8719   3
  -8   3  -9 320.155 108.260   3
  -8   3  -8 243.703 91.6754   3
  -8   3  -7 2952.64 280.014   3
  -8  -3  -6 61.1153 47.4997   3
  -8  -3  -5 5403.16 343.005   3
  -8  -3  -4 3463.89 259.955   3
  -8  -3  -3 793.121 120.835   3
  -8  -3  -2 265.750 70.6420   2
  -8  -3  -2 262.754 69.5954   3
  -8  -3  -1 971.952 126.296   2
   8   3  -1 1003.43 121.360   4
  -8  -3   0 4862.06 266.851   2
   8   3   0 4492.51 232.555   4
  -8  -3   1 1007.86 123.515   2
   8  -3   1 979.904 86.2154   2
   8   3   1 1032.03 102.955   4
   8  -3   2 223.940 47.5266   2
  -8   3   2 294.635 35.7157   2
  -8  -3   2 331.628 73.8896   2
  -8   3   3 620.951 53.8623   2
   8  -3   3 640.593 88.7559   2
  -8  -3   3 555.650 99.6561   4
  -8  -3   4 3470.41 264.770   4
  -8  -3   5 5708.32 357.819   4
   8  -3   5 5247.39 226.844   1
   8  -3   6 54.3752 21.4199   1
  -8  -3   6 90.7197 64.4275   4
  -8  -3   7 2894.66 295.139   4
  -8  -3   8 117.822 79.9833   4
  -8  -3   9 296.384 109.041   4
  -8  -3  10 98.7063 74.7049   4
  -8   4 -11 35.2619 43.0280   3
  -8   4 -10 430.406 130.598   3
  -8   4  -9 276.089 92.8369   3
  -8   4  -8 1973.34 242.132   3
  -8  -4  -2 11.5017 27.3321   2
  -8  -4  -1 3696.49 251.963   2
   8   4  -1 3547.21 203.151   3
  -8  -4   0 3180.03 228.514   2
   8   4   0 3065.53 206.203   3
  -8  -4   1 3702.42 243.269   2
   8  -4   1 3730.94 154.289   2
   8   4   1 3509.48 175.540   4
   8   4   1 3713.62 243.821   3
   8  -4   2 35.5255 20.0782   2
  -8  -4   2 58.4812 32.1742   2
   8   4   2 51.0138 18.6153   4
  -8  -4   3 4226.35 271.864   4
  -8   4   4 1083.49 61.5630   2
  -8  -4   4 1413.25 170.537   4
   8  -4   5 14.3901 14.1027   1
  -8  -4   5 22.0381 38.6733   4
  -8  -4   6 67.5940 62.5549   4
  -8  -4   7 1230.83 196.526   4
  -8  -4   8 1993.28 260.087   4
  -8  -4   9 340.448 118.184   4
  -8  -4  10 292.878 122.066   4
  -8   5 -10 187.965 112.715   3
  -8   5  -9 9.58532 35.3791   3
  -8  -5  -3 2699.30 237.390   2
   8   5  -3 2410.64 139.659   3
  -8  -5  -2 1161.95 149.220   2
   8   5  -2 1008.26 104.870   3
  -8  -5  -1 7499.22 373.608   2
   8   5  -1 7198.22 305.497   3
   8   5   0 326.083 72.1302   3
  -8  -5   0 395.337 89.5641   2
  -8  -5   1 7615.59 368.286   2
   8  -5   1 7464.88 204.796   2
   8   5   1 7318.55 353.306   3
  -8  -5   2 1179.99 148.426   2
  -8  -5   2 1089.43 125.860   4
   8  -5   2 960.374 92.9228   2
  -8  -5   3 2572.34 220.992   2
  -8  -5   3 2721.96 217.446   4
   8   5   3 2206.19 79.0432   4
   8   5   4 1163.78 65.8773   4
  -8  -5   4 1115.71 153.720   4
  -8   5   5 1114.44 54.3685   2
  -8   5   5 1040.85 56.7783   2
  -8  -5   5 1208.98 170.957   4
   8  -5   5 1278.74 88.3531   1
  -8  -5   6 341.101 95.0231   4
  -8  -5   7 409.120 114.520   4
  -8  -5   8 667.865 152.559   4
  -8  -5   9-1.54089 48.4499   4
  -8  -5  10 15.5284 51.5874   4
  -8   6 -10 43.0386 48.3847   3
   8   6  -4 1702.29 111.111   3
  -8  -6  -3 1262.95 171.553   2
   8   6  -3 1377.20 119.353   3
  -8  -6  -2 780.471 130.033   2
   8   6  -2 717.216 95.7343   3
   8   6  -1 281.077 63.7405   3
  -8  -6  -1 308.500 83.9462   2
   8   6   0 514.859 93.6090   3
  -8  -6   0 448.140 95.8132   2
   8  -6   1 269.272 35.9341   2
  -8  -6   1 347.510 87.7257   2
  -8  -6   2 692.135 100.214   4
  -8  -6   2 775.595 128.381   2
  -8  -6   3 1398.27 170.406   2
  -8  -6   3 1471.48 160.113   4
  -8  -6   4 1697.15 187.638   4
  -8  -6   5 335.756 94.8421   4
  -8  -6   6 1296.04 188.455   4
  -8  -6   7 128.100 61.7226   4
  -8  -6   8 130.169 83.8804   4
  -8  -6   9-123.257 79.0284   4
  -8  -6  10-9.34584 52.4033   4
  -8  -7  -3 1252.22 175.587   2
   8   7  -3 1327.86 129.295   3
  -8  -7  -2 1546.81 186.729   2
   8   7  -2 1687.22 158.122   3
   8   7  -1 166.413 57.0171   3
  -8  -7  -1 166.838 70.1310   2
  -8  -7   0 136.536 52.9667   2
   8  -7   1 172.521 25.7654   2
  -8  -7   1 149.101 58.1926   2
  -8  -7   2 1516.43 185.479   2
  -8  -7   2 1717.69 152.575   4
  -8  -7   3 1359.30 175.480   2
  -8  -7   3 1476.46 160.468   4
  -8  -7   4 731.690 126.140   4
  -8  -7   5 382.742 98.6071   4
  -8  -7   6 380.419 109.198   4
  -8  -7   7 524.762 125.208   4
  -8  -7   8 227.007 95.5902   4
  -8  -7   9 160.548 90.8052   4
  -8  -8  -3 238.008 83.1216   2
  -8  -8  -2 1730.20 207.278   2
  -8  -8  -1 533.648 117.980   2
  -8  -8   0 182.319 70.2490   2
  -8  -8   1 546.793 119.355   2
  -8  -8   2 1517.29 195.094   2
  -8  -8   2 1470.98 140.581   4
  -8  -8   3 247.942 75.2493   2
  -8  -8   3 312.428 77.3759   4
  -8  -8   4 1828.31 214.814   2
  -8  -8   4 2140.12 213.464   4
  -8  -8   5 59.2367 53.0580   4
  -8  -8   6-28.9588 40.7771   4
  -8  -8   7 261.148 93.7778   4
  -8  -8   8 413.121 129.374   4
  -8  -8   9 132.807 86.1173   4
  -8  -9  -3 890.902 161.670   2
  -8  -9  -2 646.456 135.929   2
  -8  -9  -1 873.524 157.572   2
  -8  -9   0 185.138 79.6103   2
  -8  -9   1 642.707 133.480   2
   8  -9   2 541.455 92.2384   1
  -8  -9   2 532.170 121.620   2
  -8  -9   3 817.659 153.682   2
  -8  -9   3 644.156 103.218   4
  -8  -9   4 84.5781 56.8003   2
  -8  -9   4 219.731 67.6668   4
  -8  -9   5 76.4716 58.8308   4
  -8  -9   6-53.1091 48.4238   4
  -8  -9   7 276.758 95.5010   4
  -8  -9   8 30.0598 62.9368   4
  -8  -9   9 19.8691 36.2909   4
   8 -10  -6 234.709 100.056   1
   8 -10  -5 69.5115 59.2961   1
   8 -10  -4 395.920 121.369   1
  -8 -10  -3 71.5334 50.7066   2
   8 -10  -3 76.7919 57.7717   1
  -8 -10  -2 258.259 97.4153   2
   8 -10  -2 641.248 133.393   1
  -8 -10  -1 403.437 115.225   2
   8 -10  -1 157.716 55.7801   1
   8 -10   0 92.0816 49.8445   1
  -8 -10   0-18.3911 37.6597   2
   8 -10   1 258.565 69.3194   1
  -8 -10   1 245.767 88.1940   2
  -8 -10   2 418.155 104.460   2
  -8 -10   3 67.6460 52.2992   2
  -8 -10   4 337.178 101.522   2
  -8 -10   5-55.6661 48.5124   2
  -8 -10   8 141.017 84.4488   4
   8 -11  -5-70.0370 59.4116   1
   8 -11  -4-33.5742 50.4703   1
   8 -11  -3 1155.55 197.367   1
  -8 -11  -3 1167.95 203.394   2
  -8 -11  -2 135.703 64.6520   2
   8 -11  -2-22.4619 40.1884   1
  -8 -11  -1 42.7622 51.5016   2
   8 -11  -1 158.473 66.6215   1
   8 -11   0 113.220 67.0180   1
  -8 -11   0 57.0846 54.5090   2
  -8 -11   1 143.150 70.3344   2
  -8 -11   2 99.3032 70.3692   2
  -8 -11   3 848.862 163.258   2
  -8 -11   4 9.97985 40.0579   2
   8 -12  -4 33.3115 47.1154   1
  -8 -12  -3 59.4885 59.1016   2
   8 -12  -3-55.3572 53.2477   1
  -8 -12  -2 157.651 77.6070   2
   8 -12  -2 379.557 114.675   1
  -8 -12  -1-68.4570 59.9149   2
   8 -12  -1-27.7922 38.6758   1
  -8 -12   0 135.145 75.0960   2
  -8 -12   1-21.3861 43.3958   2
  -8 -12   2 483.115 133.799   2
   8 -13  -3-50.8218 52.9696   1
   8 -13  -2 297.519 106.097   1
  -9   0 -10 3.77594 41.1471   3
  -9   0  -9 38.5618 49.7848   3
  -9   0  -8 58.8695 56.6235   3
  -9   0  -7 14.8350 43.9017   3
  -9   0  -6 22.9991 42.7355   3
  -9   0  -5 8.82616 36.4098   3
  -9   0  -4 4.66603 33.7383   3
  -9   0  -3 18.6578 34.0565   3
  -9   0  -2-35.7713 34.7803   3
  -9   0  -1 9.79573 28.4255   3
   9   0  -1-19.8243 30.9419   4
  -9   0   0 22.8728 31.2733   3
   9   0   1 24.8656 27.7639   2
   9   0   2-14.9871 18.5603   2
  -9   0   4 12.6019 9.47797   3
   9   0   4-29.6365 31.8760   1
   9   0   5 4.04295 29.3306   1
  -9   0   7 75.1831 54.0435   4
  -9   0   8 92.3705 64.4992   4
  -9   0   9-100.397 84.7733   4
  -9   0  10 54.7410 63.2058   4
  -9   1 -10-9.87179 42.0466   3
  -9  -1 -10 75.5684 59.1309   3
  -9   1  -9 285.762 103.499   3
  -9  -1  -9 127.608 68.3785   3
  -9   1  -8 1154.45 187.018   3
  -9  -1  -8 1030.99 178.041   3
  -9   1  -7 717.523 143.057   3
  -9  -1  -7 566.105 124.609   3
  -9   1  -6 594.158 128.766   3
  -9  -1  -6 603.958 125.782   3
  -9   1  -5 980.462 149.344   3
  -9  -1  -5 1072.26 161.390   3
  -9   1  -4 6401.15 367.347   3
  -9  -1  -4 6263.93 362.266   3
  -9  -1  -3 2672.16 224.825   3
  -9  -1  -2 747.127 112.503   3
   9   1  -2 733.748 120.782   4
   9   1  -1 1299.00 149.417   4
  -9  -1  -1 1341.17 140.055   2
  -9  -1  -1 1273.93 138.900   3
  -9  -1   0 6615.21 295.364   2
   9   1   0 6245.54 313.163   4
  -9   1   0 6494.09 262.374   2
  -9  -1   0 6455.35 285.838   3
   9   1   1 1402.56 140.084   2
   9  -1   1 1347.20 121.970   2
  -9  -1   1 1325.96 131.365   2
  -9   1   1 1363.31 113.348   2
  -9  -1   1 1318.38 120.564   3
  -9  -1   2 863.184 105.763   2
   9   1   2 796.886 109.081   2
   9  -1   2 880.124 107.342   2
  -9   1   2 870.064 90.0062   2
  -9  -1   2 566.992 70.0957   3
  -9  -1   3 2976.51 202.325   2
  -9   1   3 3019.03 174.478   2
   9  -1   3 3004.40 210.825   2
  -9  -1   3 2930.68 134.655   3
   9  -1   4 6151.00 307.076   1
  -9  -1   5 937.427 152.842   4
   9  -1   5 1154.53 132.390   1
  -9   1   6 601.491 47.9138   3
   9  -1   6 765.872 108.350   1
  -9  -1   6 676.482 136.633   4
  -9  -1   7 511.345 130.595   4
  -9   1   8 920.525 179.192   4
  -9  -1   8 1260.44 213.638   4
  -9   1   9 216.826 94.1697   4
  -9  -1   9 685.326 169.288   4
  -9   1  10-75.8651 64.6539   4
  -9  -1  10-0.57397 62.6959   4
  -9   2 -10 109.994 71.5139   3
  -9   2  -9 62.7127 51.4500   3
  -9  -2  -9 152.097 76.8333   3
  -9   2  -8 70.7803 47.9524   3
  -9  -2  -8 84.6274 60.3582   3
  -9   2  -7 279.639 97.9579   3
  -9  -2  -7 185.072 68.5326   3
  -9   2  -6 244.608 83.0538   3
  -9  -2  -6 225.133 82.5145   3
  -9  -2  -5 1759.53 202.261   3
  -9  -2  -4 1936.22 200.594   3
  -9  -2  -3 4541.32 290.437   3
   9   2  -2 1949.76 188.997   4
  -9  -2  -2 1928.39 182.495   3
  -9  -2  -1 1874.87 170.242   2
   9   2  -1 1847.00 176.399   4
  -9  -2  -1 1867.10 166.498   3
  -9  -2   0 9947.96 355.754   3
  -9  -2   0 11020.5 401.584   2
   9   2   0 10663.0 397.825   4
  -9  -2   1 1767.17 138.696   3
   9  -2   1 1788.36 133.540   2
  -9  -2   1 1832.84 163.878   2
   9   2   1 1765.31 155.138   4
  -9   2   1 1816.69 120.669   2
  -9  -2   2 1695.94 157.673   2
   9  -2   2 1681.30 140.369   2
  -9   2   2 1874.67 119.946   2
  -9  -2   3 4686.30 268.252   2
  -9   2   3 4557.26 188.509   2
   9  -2   3 4593.70 253.832   2
  -9   2   4 1886.62 131.658   2
  -9  -2   5 1555.62 197.332   4
   9  -2   5 1632.66 148.080   1
   9  -2   6 210.883 53.2754   1
  -9  -2   6 284.137 90.5473   4
  -9  -2   7 253.228 93.5132   4
  -9  -2   8-17.8542 41.6635   4
  -9  -2   9 207.970 105.880   4
  -9  -2  10 132.422 86.6508   4
  -9   3 -10 89.5484 61.0467   3
  -9   3  -9 479.511 128.234   3
  -9   3  -8 443.407 119.098   3
  -9   3  -7 633.039 133.616   3
  -9  -3  -6 1760.66 216.323   3
  -9  -3  -5 233.702 77.1039   3
  -9  -3  -4 781.083 132.521   3
  -9  -3  -3 1713.63 183.637   3
  -9  -3  -2 72.4910 40.9056   2
  -9  -3  -2 79.6653 40.9872   3
  -9  -3  -1 1091.51 133.496   3
  -9  -3  -1 1025.24 133.317   2
   9   3  -1 1107.53 135.042   4
   9   3   0 252.845 63.7349   4
  -9  -3   0 322.124 75.5163   2
   9  -3   1 992.832 92.8158   2
  -9  -3   1 1241.68 141.964   2
   9   3   1 1052.50 116.211   4
   9   3   2 216.422 52.4599   4
  -9  -3   2 157.348 50.5248   2
   9  -3   2 199.202 48.7704   2
  -9  -3   3 1802.45 177.670   2
  -9   3   3 1656.73 96.4931   2
   9  -3   3 1791.30 153.770   2
  -9   3   4 780.953 71.4474   2
  -9  -3   4 704.488 126.372   4
   9  -3   5 362.347 65.6520   1
  -9  -3   5 391.026 105.414   4
  -9  -3   6 1830.55 225.613   4
  -9  -3   7 756.487 153.623   4
  -9  -3   8 473.871 139.586   4
  -9  -3   9 612.405 156.787   4
  -9  -3  10 27.7962 58.1800   4
  -9   4 -10 201.266 87.7636   3
  -9   4  -9 95.0473 63.2891   3
  -9   4  -8 258.499 94.1028   3
  -9  -4  -2 1206.33 152.026   2
  -9  -4  -1 1407.36 161.954   2
   9   4   0 34.5049 25.6567   4
  -9  -4   0 101.331 57.8241   2
   9  -4   1 1218.32 94.8535   2
  -9  -4   1 1530.26 164.641   2
   9   4   1 1351.55 121.404   4
  -9  -4   2 1483.95 165.128   2
   9  -4   2 1276.09 113.503   2
   9   4   2 1373.64 115.863   4
  -9  -4   3 1841.33 185.672   2
   9   4   3 1934.38 134.789   4
   9  -4   3 1681.12 144.879   2
   9  -4   4 376.870 75.8917   2
  -9   4   4 292.321 31.6731   2
  -9  -4   4 225.448 73.5075   4
  -9   4   5 598.238 58.1507   2
  -9  -4   5 454.622 107.732   4
   9  -4   5 531.180 73.2326   1
  -9  -4   6 1112.56 177.959   4
  -9  -4   7 842.420 165.204   4
  -9  -4   8 318.735 106.925   4
  -9  -4   9-34.0925 49.8735   4
  -9  -4  10-9.28462 60.8232   4
  -9   5 -10 224.728 98.5006   3
  -9   5  -9 112.485 85.7402   3
  -9  -5  -3-16.7159 53.2428   2
  -9  -5  -2 701.356 122.978   2
  -9  -5  -1 6416.48 360.113   2
   9   5  -1 6286.43 297.970   3
   9   5   0 205.580 58.7997   3
  -9  -5   0 45.8689 36.2283   2
   9  -5   1 6267.35 192.740   2
  -9  -5   1 6373.97 353.605   2
   9  -5   2 825.116 87.4655   2
  -9  -5   2 900.337 135.668   2
   9  -5   3 56.7970 24.3130   2
  -9  -5   3 7.47784 38.9174   2
  -9  -5   3-25.8894 38.6551   4
   9   5   3 57.6585 19.2504   4
   9   5   4 841.952 67.5361   4
  -9  -5   4 784.994 134.242   4
  -9  -5   5 1685.28 203.016   4
  -9  -5   6 252.059 94.9657   4
  -9  -5   7 225.032 86.4053   4
  -9  -5   8 876.345 178.875   4
  -9  -5   9 158.395 85.4794   4
  -9  -5  10 15.1655 84.7427   4
  -9  -6  -3 66.3675 40.7822   2
   9   6  -3 102.580 33.4804   3
   9   6  -2 205.179 53.4550   3
  -9  -6  -2 242.349 81.4173   2
  -9  -6  -1 66.7257 50.2448   2
   9   6  -1 18.5723 24.6614   3
  -9  -6   0 493.440 105.694   2
   9  -6   1 2.22503 8.51236   2
  -9  -6   1 23.3068 42.4021   2
   9  -6   2 195.609 40.7937   2
  -9  -6   2 222.048 72.8771   2
  -9  -6   3 190.341 61.5764   2
  -9  -6   3 164.103 59.1490   4
  -9  -6   4 258.282 80.9899   2
  -9  -6   4 231.594 76.5658   4
  -9  -6   5 440.273 108.280   4
  -9  -6   6 1359.05 197.629   4
  -9  -6   7 1267.75 200.425   4
  -9  -6   8 149.349 78.2477   4
  -9  -6   9 296.833 115.490   4
  -9  -7  -3 38.9301 40.9179   2
  -9  -7  -2 1668.41 203.249   2
  -9  -7  -1 106.318 64.5007   2
  -9  -7   0 2120.22 225.352   2
  -9  -7   1 160.478 74.2203   2
  -9  -7   2 1566.40 193.562   2
  -9  -7   3 75.0534 51.5654   2
  -9  -7   3 42.5664 23.2207   4
  -9  -7   4-22.5493 47.5728   2
  -9  -7   4 40.6418 33.7106   4
  -9  -7   5 416.144 104.724   4
  -9  -7   6 29.3497 43.1962   4
  -9  -7   7 154.299 68.5570   4
  -9  -7   8 244.871 109.691   4
  -9  -7   9 308.090 119.319   4
  -9  -8  -3-53.6046 55.8115   2
  -9  -8  -2 1357.01 191.256   2
  -9  -8  -1 135.296 60.9579   2
  -9  -8   0 1078.13 166.181   2
  -9  -8   1 172.015 76.4540   2
  -9  -8   2 1400.28 190.602   2
  -9  -8   3 36.2897 33.3945   4
  -9  -8   3 13.0261 30.0320   2
  -9  -8   4 266.507 87.7319   2
  -9  -8   4 197.587 65.1557   4
  -9  -8   5 217.604 81.4664   2
  -9  -8   5 251.063 84.5487   4
  -9  -8   6 419.575 114.874   4
  -9  -8   7 594.035 145.489   4
  -9  -8   8-29.4653 67.2898   4
  -9  -8   9 224.445 113.205   4
  -9  -9  -3 154.729 81.2452   2
  -9  -9  -2 274.572 90.0120   2
  -9  -9  -1 212.488 87.3203   2
  -9  -9   0 197.367 68.8823   2
  -9  -9   1 146.253 70.9529   2
  -9  -9   2 137.679 60.8204   2
  -9  -9   3 111.477 71.5723   2
  -9  -9   4 481.857 117.834   2
  -9  -9   5 216.887 79.0794   2
  -9  -9   5 66.9509 47.5861   4
  -9  -9   6 314.330 101.684   4
  -9  -9   7 425.206 116.991   4
  -9  -9   8 368.844 121.512   4
  -9 -10  -3-40.8822 45.2293   2
  -9 -10  -2 80.2163 55.6050   2
  -9 -10  -1 890.876 167.447   2
   9 -10   0 13.2213 42.8097   1
  -9 -10   0 82.8875 70.5157   2
   9 -10   1 960.159 144.243   1
  -9 -10   1 1000.20 173.987   2
  -9 -10   2 196.483 93.4683   2
  -9 -10   3-55.2485 46.4031   2
  -9 -10   4 143.308 72.0190   2
  -9 -10   5 157.546 75.2948   2
   9 -11  -4 228.728 93.1169   1
   9 -11  -3-16.9215 37.3727   1
  -9 -11  -3 112.661 48.1247   2
   9 -11  -2 44.5585 45.0160   1
  -9 -11  -2 46.9750 55.0527   2
  -9 -11  -1 116.160 73.8972   2
   9 -11  -1 92.9312 68.5606   1
   9 -11   0 22.9655 25.9709   1
  -9 -11   0-16.0404 41.2869   2
  -9 -11   1 191.472 79.7860   2
  -9 -11   2 255.655 95.3026   2
  -9 -11   3 80.4190 63.4939   2
   9 -12  -3 0.50243 61.1122   1
   9 -12  -2 63.7436 52.9173   1
 -10   0 -10 118.880 75.8580   3
 -10   0  -9 937.902 182.547   3
 -10   0  -8 1260.33 201.001   3
 -10   0  -7 1680.66 221.816   3
 -10   0  -6 2336.42 253.223   3
 -10   0  -5 13332.6 574.438   3
 -10   0  -4 1137.51 164.469   3
 -10   0  -3 3613.70 275.303   3
 -10   0  -2 20477.9 618.718   3
 -10   0  -1 19821.8 579.808   3
 -10   0   0 626.457 100.417   3
 -10   0   0 729.759 99.2805   2
  10   0   1 19955.7 528.607   2
 -10   0   1 20226.1 523.132   3
 -10   0   2 20589.3 480.026   3
 -10   0   3 3717.09 218.751   2
 -10   0   3 3528.81 176.507   3
 -10   0   4 1320.88 136.045   2
 -10   0   4 1164.07 84.7018   3
 -10   0   9 630.455 167.424   4
 -10   0  10 97.9813 73.2861   4
 -10   1 -10-119.546 73.5084   3
 -10  -1 -10 48.9600 54.3331   3
 -10   1  -9 83.1346 68.0488   3
 -10  -1  -9 5.60389 33.7663   3
 -10   1  -8 389.739 112.444   3
 -10  -1  -8 373.329 115.605   3
 -10   1  -7 228.913 92.8936   3
 -10  -1  -7 127.818 70.3182   3
 -10   1  -6 245.908 87.9376   3
 -10  -1  -6 356.728 104.833   3
 -10   1  -5 1871.92 220.860   3
 -10  -1  -5 2265.06 236.983   3
 -10   1  -4 1656.50 194.007   3
 -10  -1  -4 1819.53 204.456   3
 -10   1  -3 3737.56 280.365   3
 -10  -1  -3 3893.15 283.071   3
 -10  -1  -2 163.949 66.7947   3
 -10  -1  -1 1323.57 146.056   2
 -10  -1  -1 1251.38 145.624   3
 -10  -1   0 2027.65 172.413   2
  10   1   0 1888.63 183.536   4
 -10  -1   0 2046.58 172.211   3
  10  -1   1 1160.20 122.298   2
 -10  -1   1 1153.20 131.038   2
 -10  -1   1 1146.11 121.451   3
 -10  -1   2 119.412 39.4941   3
  10  -1   2 63.7699 32.3830   2
 -10  -1   2 73.4916 45.3045   2
 -10  -1   3 4082.94 248.072   2
 -10  -1   3 3818.95 168.064   3
 -10  -1   4 2036.12 180.526   2
 -10  -1   7 136.529 73.6050   4
 -10  -1   8 644.742 158.545   4
 -10  -1   9 14.5056 56.1442   4
 -10  -1  10 178.873 88.8694   4
 -10   2 -10 59.0957 47.6872   3
 -10   2  -9 698.694 158.103   3
 -10  -2  -9 707.197 163.712   3
 -10   2  -8 283.554 97.0363   3
 -10  -2  -8 143.193 75.0242   3
 -10   2  -7 273.551 97.0989   3
 -10  -2  -7 209.949 82.7765   3
 -10   2  -6 400.004 108.650   3
 -10  -2  -6 206.055 78.0971   3
 -10  -2  -5 2300.92 240.011   3
 -10   2  -5 2231.60 236.544   3
 -10  -2  -4 638.264 120.148   3
 -10  -2  -3 5973.69 350.419   3
 -10  -2  -2 8143.18 385.651   3
 -10  -2  -1 4041.55 262.351   2
  10   2  -1 3558.30 259.767   4
 -10  -2  -1 3530.20 239.803   3
 -10  -2   0 45.6439 34.2935   2
 -10  -2   0 101.419 45.0155   3
  10   2   0 56.8881 38.0177   4
 -10  -2   1 3625.76 210.980   3
  10  -2   1 3636.19 202.380   2
 -10  -2   1 4091.77 254.576   2
  10   2   1 3374.82 230.482   4
 -10  -2   2 8048.79 279.262   3
 -10  -2   2 7333.20 342.000   2
  10  -2   2 7512.07 314.754   2
 -10   2   2 7647.44 256.803   2
 -10  -2   3 6593.68 331.814   2
 -10   2   3 6205.37 233.511   2
  10  -2   3 6489.14 316.356   2
 -10   2   4 704.057 83.6350   2
 -10  -2   4 558.886 102.212   2
  10  -2   5 2110.52 180.784   1
 -10  -2   6 260.399 90.0280   4
 -10  -2   7 283.428 104.696   4
 -10  -2   8 45.1537 58.8433   4
 -10  -2   9 947.805 194.598   4
 -10  -2  10 24.0618 56.6180   4
 -10   3  -9 237.727 105.313   3
 -10   3  -8 118.261 74.3832   3
 -10  -3  -7 1673.62 228.762   3
 -10   3  -7 1846.57 236.969   3
 -10  -3  -6 4591.69 356.480   3
 -10  -3  -5 629.401 128.938   3
 -10  -3  -4 3804.85 302.349   3
 -10  -3  -3 3258.03 265.055   3
 -10  -3  -2 7763.67 379.525   3
 -10  -3  -2 8438.93 409.227   2
 -10  -3  -1 7535.81 352.587   3
 -10  -3  -1 7370.85 367.879   2
  10   3  -1 6375.48 340.798   4
 -10  -3   0 18056.8 570.174   2
  10   3   0 16952.1 528.859   4
  10  -3   1 7029.42 264.854   2
 -10  -3   1 7549.69 363.486   2
  10   3   1 6754.96 316.333   4
  10  -3   2 7894.91 306.774   2
  10   3   2 7319.41 317.919   4
 -10  -3   3 3411.23 253.012   2
  10  -3   3 3310.50 218.399   2
 -10   3   3 3215.92 141.767   2
 -10  -3   4 4307.52 290.218   2
 -10   3   4 4016.35 167.104   2
  10  -3   5 528.377 87.8858   1
 -10   3   5 575.844 69.7655   2
 -10  -3   5 600.212 128.570   4
 -10  -3   6 4606.27 366.714   4
 -10  -3   7 1685.58 233.752   4
 -10  -3   8 6.30318 47.9018   4
 -10  -3   9 134.665 97.4684   4
 -10   4  -9 293.708 107.182   3
 -10   4  -8 23.2413 50.1280   3
 -10  -4  -2 355.697 97.4369   2
 -10  -4  -1 1161.63 153.368   2
  10   4   0 354.850 76.9272   4
 -10  -4   0 210.082 70.5568   2
  10  -4   1 1388.60 107.711   2
 -10  -4   1 1730.86 184.645   2
  10   4   1 1393.82 137.592   4
  10   4   2 235.917 53.2376   4
 -10  -4   2 329.910 86.4935   2
  10  -4   2 383.862 66.0569   2
 -10  -4   3 1723.16 190.658   2
  10  -4   3 1666.33 149.443   2
  10   4   3 1563.71 133.436   4
 -10  -4   4 1616.49 186.610   2
 -10   4   4 1509.26 70.3759   2
 -10  -4   5 148.438 63.5554   4
 -10  -4   6 1449.18 207.640   4
 -10  -4   7 122.275 67.3379   4
 -10  -4   8-130.068 78.6458   4
 -10  -4   9 41.8422 59.3103   4
 -10   5  -9 207.385 90.2938   3
 -10  -5  -2 9122.68 457.351   2
 -10  -5  -1 1174.33 162.838   2
 -10  -5   0 1585.37 186.614   2
  10  -5   1 1307.93 92.1644   2
 -10  -5   1 1260.13 164.732   2
 -10  -5   2 9771.91 458.872   2
  10  -5   2 9283.26 297.097   2
  10   5   2 9626.96 294.262   4
 -10  -5   3 1382.50 176.203   2
  10  -5   3 1333.52 129.342   2
 -10  -5   4 1441.25 182.247   2
 -10  -5   4 1519.83 188.494   4
 -10  -5   5 981.318 163.560   4
 -10  -5   6 822.120 157.078   4
 -10  -5   7 71.0012 57.6389   4
 -10  -5   8 82.9552 58.2949   4
 -10  -5   9 319.175 116.606   4
 -10  -6  -3 3397.14 295.406   2
 -10  -6  -2 72.2516 50.1559   2
 -10  -6  -1 5042.38 346.850   2
 -10  -6   0 7152.77 412.060   2
 -10  -6   1 5012.66 342.574   2
 -10  -6   2 209.173 76.4389   2
 -10  -6   3 3408.55 285.443   2
 -10  -6   4 654.368 126.974   2
 -10  -6   4 730.407 131.676   4
 -10  -6   5 377.294 101.620   4
 -10  -6   6 294.523 102.829   4
 -10  -6   7 605.289 141.270   4
 -10  -6   8 193.653 82.0365   4
 -10  -6   9 122.828 79.4199   4
 -10  -7  -3 887.509 158.113   2
 -10  -7  -2 1180.59 173.224   2
 -10  -7  -1 170.305 73.1458   2
 -10  -7   0 284.061 90.5439   2
 -10  -7   1 205.547 79.4797   2
 -10  -7   2 1301.29 180.661   2
 -10  -7   3 871.299 153.042   2
 -10  -7   4 347.448 96.0154   2
 -10  -7   4 356.801 88.2617   4
 -10  -7   5 450.883 116.944   2
 -10  -7   5 621.866 132.587   4
 -10  -7   6 164.232 72.7529   4
 -10  -7   7 770.417 160.752   4
 -10  -7   8 64.1516 59.2330   4
 -10  -7   9 187.574 93.1140   4
 -10  -8  -3 741.663 150.037   2
 -10  -8  -2-16.9102 47.8070   2
 -10  -8  -1 4613.96 360.102   2
 -10  -8   0 665.585 141.281   2
 -10  -8   1 5091.61 373.703   2
 -10  -8   2 117.792 58.6373   2
 -10  -8   3 985.859 165.624   2
 -10  -8   4 22.9495 33.6677   4
 -10  -8   4 72.0173 43.0312   2
 -10  -8   5 288.287 100.515   2
 -10  -8   5 294.170 95.9279   4
 -10  -8   6 624.986 140.788   2
 -10  -8   6 407.806 113.326   4
 -10  -8   7 28.5373 47.0906   4
 -10  -8   8 218.142 96.1310   4
 -10  -9  -3-81.8325 74.6835   2
 -10  -9  -2 623.526 139.022   2
 -10  -9  -1 976.255 173.759   2
 -10  -9   0 771.395 155.117   2
 -10  -9   1 877.974 170.654   2
 -10  -9   2 917.963 163.330   2
 -10  -9   3 29.0327 42.6785   2
 -10  -9   4 540.118 127.286   2
 -10  -9   5 46.1335 47.8960   2
 -10 -10  -3 26.4133 36.7674   2
 -10 -10  -2-40.4388 51.2634   2
 -10 -10  -1 562.491 136.075   2
 -10 -10   0 37.7193 56.7549   2
 -10 -10   1 451.818 128.812   2
 -10 -10   2 48.8033 64.6754   2
 -10 -10   3-55.5863 48.3972   2
 -10 -10   4 200.042 78.4561   2
  10 -11  -4-95.3487 68.3342   1
  10 -11  -3-8.86046 35.9282   1
  10 -11  -2 192.249 86.0818   1
 -10 -11  -2 376.778 120.874   2
  10 -11  -1 50.1888 56.7901   1
 -10 -11  -1 101.786 52.2377   2
 -10 -11   0 2682.80 308.322   2
 -10 -11   1 82.5759 51.2591   2
  10 -12  -3 118.992 76.7060   1
  10 -12  -2 376.048 127.159   1
 -11   0  -9-74.9111 58.2899   3
 -11   0  -8 33.8070 47.4210   3
 -11   0  -7-10.7579 33.6998   3
 -11   0  -6-39.0199 57.1482   3
 -11   0  -5 34.7376 55.5312   3
 -11   0  -4 15.2277 49.0527   3
 -11   0  -3 27.2978 46.3805   3
 -11   0  -2-1.62500 35.0754   3
 -11   0  -1-13.5206 35.0262   3
 -11   0   0 17.4025 32.2837   3
 -11   0   0 48.6519 42.5433   2
 -11   0   1 8.70359 22.0301   2
 -11   0   1 14.7305 31.6733   3
 -11   0   2 20.4245 32.4689   3
 -11   0   2 31.9751 29.9119   2
 -11   0   3-9.15586 27.0945   3
 -11   0   3 21.6797 22.8491   2
 -11   0   4 48.0245 22.2750   3
 -11   0   4 38.9845 26.7084   2
 -11   0   5-95.1450 43.4252   2
 -11   1  -9 395.167 120.413   3
 -11  -1  -9 491.447 136.752   3
 -11   1  -8 376.326 118.350   3
 -11  -1  -8 192.058 83.3057   3
 -11   1  -7 201.968 91.2255   3
 -11  -1  -7 126.093 73.1296   3
 -11   1  -6 20.5990 35.2125   3
 -11  -1  -6 17.3501 43.8219   3
 -11   1  -5 717.657 142.565   3
 -11  -1  -5 770.847 146.852   3
 -11   1  -4 648.774 126.954   3
 -11  -1  -4 583.469 123.174   3
 -11   1  -3 4235.71 309.295   3
 -11  -1  -3 4036.30 298.414   3
 -11   1  -2 3460.44 271.967   3
 -11  -1  -2 3681.40 271.790   3
 -11  -1  -1 3398.86 242.154   2
 -11  -1  -1 3427.84 253.046   3
 -11  -1   0 5418.98 296.483   2
 -11  -1   0 5167.64 290.874   3
  11  -1   1 3407.11 219.775   2
 -11  -1   1 3383.26 230.901   2
 -11  -1   1 3526.73 220.208   3
 -11  -1   2 3491.84 235.217   2
 -11  -1   2 3885.39 211.268   3
 -11  -1   3 3700.83 178.905   3
 -11  -1   3 4183.14 260.368   2
 -11  -1   4 733.529 113.626   2
 -11   1   4 653.727 92.7498   2
 -11  -1   5 877.990 128.210   2
 -11   1   5 848.167 108.023   2
 -11   2  -9 115.374 72.6968   3
 -11  -2  -9 264.314 110.000   3
 -11   2  -8 154.270 77.2518   3
 -11  -2  -8 288.941 108.114   3
 -11   2  -7 607.501 141.832   3
 -11  -2  -7 582.933 140.309   3
 -11   2  -6 178.737 81.9431   3
 -11  -2  -6-19.9578 57.7422   3
 -11   2  -5 284.154 97.8113   3
 -11  -2  -5 259.425 86.1381   3
 -11  -2  -4 2624.07 256.958   3
 -11  -2  -3 249.226 83.9032   3
 -11  -2  -2 106.031 59.5878   3
 -11  -2  -1 4663.72 288.672   3
 -11  -2  -1 4641.67 297.936   2
 -11  -2   0 6624.73 323.189   3
 -11  -2   0 6755.87 346.185   2
 -11  -2   1 4753.78 254.820   3
  11  -2   1 4392.36 237.091   2
 -11  -2   1 4688.53 287.510   2
  11   2   1 4543.91 286.206   4
 -11   2   2 172.587 43.9213   2
 -11  -2   2 234.285 52.3891   3
  11  -2   2 120.712 43.7782   2
 -11  -2   2 106.561 47.3568   2
 -11  -2   3 301.186 76.8219   2
 -11   2   3 263.580 52.2879   2
 -11  -2   4 2714.03 227.979   2
 -11  -2   5 236.816 74.0125   2
 -11   2   6 91.7092 40.9462   2
 -11  -2   8 138.841 79.9583   4
 -11  -2   9 162.235 70.1094   4
 -11   3  -9-33.6151 47.5469   3
 -11   3  -8 277.023 104.358   3
 -11   3  -7 196.120 92.4091   3
 -11  -3  -7 198.726 84.3393   3
 -11  -3  -6 1111.50 182.907   3
 -11   3  -6 1128.30 182.874   3
 -11  -3  -5 501.041 120.016   3
 -11  -3  -4 1044.29 165.152   3
 -11  -3  -3 742.089 134.593   3
 -11  -3  -2 12.4383 50.7773   2
 -11  -3  -2 83.9770 51.7579   3
 -11  -3  -1 8817.08 400.284   3
 -11  -3  -1 8828.06 421.626   2
 -11  -3   0 76.5873 33.9955   2
  11   3   0 173.688 55.7397   4
  11  -3   1 8149.47 301.212   2
  11   3   1 7929.91 364.081   4
  11   3   2 46.1118 31.4234   4
  11  -3   2 97.6654 36.6620   2
 -11  -3   2 44.1924 39.5646   2
 -11   3   3 844.411 78.0720   2
 -11  -3   3 912.707 138.083   2
 -11  -3   4 1153.40 155.272   2
 -11   3   4 948.068 84.7119   2
 -11  -3   5 366.199 93.6155   2
 -11   3   5 390.286 57.9271   2
 -11  -3   7 205.782 94.5102   4
 -11  -3   8 27.4316 40.5488   4
 -11  -3   9 128.876 97.9725   4
 -11   4  -8 550.070 136.349   3
 -11   4  -7 128.985 69.6519   3
 -11  -4  -2 3846.49 299.648   2
 -11  -4  -1 1314.53 170.030   2
 -11  -4   0 118.499 63.9861   2
  11   4   0 119.309 51.0158   4
  11  -4   1 955.280 94.3428   2
  11   4   1 981.808 122.777   4
 -11  -4   1 987.538 146.650   2
  11  -4   2 3506.61 200.405   2
 -11  -4   2 3718.47 280.627   2
  11   4   2 3414.17 218.615   4
 -11  -4   3 1332.19 170.578   2
 -11  -4   4 1106.21 161.169   2
 -11  -4   5 113.217 58.2787   2
 -11  -4   6 841.513 163.619   4
 -11  -4   7 93.4585 67.0486   4
 -11  -4   8 535.573 146.798   4
 -11  -4   9 314.244 120.256   4
 -11   5  -8 713.672 169.189   3
 -11  -5  -2 184.536 73.6386   2
 -11  -5  -1 1256.95 171.969   2
 -11  -5   0 445.955 107.463   2
 -11  -5   1 1277.39 173.546   2
 -11  -5   2 353.462 97.9755   2
 -11  -5   3 139.090 58.3784   2
 -11  -5   4-62.6152 65.4097   2
 -11  -5   5 672.024 131.776   2
 -11  -5   6 193.934 85.4422   4
 -11  -5   7 39.5758 56.1923   4
 -11  -5   8 498.808 145.504   4
 -11  -5   9 458.276 149.899   4
 -11  -6  -2 853.996 150.178   2
 -11  -6  -1 165.650 72.1190   2
 -11  -6   0 12361.8 559.915   2
 -11  -6   1 334.726 96.7726   2
 -11  -6   2 946.520 156.982   2
 -11  -6   3 753.405 140.496   2
 -11  -6   4 285.039 93.3549   2
 -11  -6   5-29.8161 39.6496   4
 -11  -6   5-42.1218 52.4701   2
 -11  -6   6 41.4796 43.5714   4
 -11  -6   7 464.452 132.379   4
 -11  -6   8 30.0316 47.1156   4
 -11  -7  -3 182.022 75.2039   2
 -11  -7  -2 380.948 111.369   2
 -11  -7  -1 364.667 104.559   2
 -11  -7   0 132.300 72.0249   2
 -11  -7   1 302.593 92.0825   2
 -11  -7   2 538.330 122.096   2
 -11  -7   3 169.967 73.8355   2
 -11  -7   4 1189.71 184.693   2
 -11  -7   5 749.074 142.473   4
 -11  -7   5 857.592 160.711   2
 -11  -7   6 69.8399 44.7994   2
 -11  -7   6 28.2402 38.7130   4
 -11  -7   7-6.08703 53.5072   4
 -11  -7   8 94.1977 70.2844   4
 -11  -8  -3 31.4291 46.4970   2
 -11  -8  -2 42.8623 54.1687   2
 -11  -8  -1 738.776 160.204   2
 -11  -8   0 31.4940 71.1128   2
 -11  -8   1 786.632 153.420   2
 -11  -8   2 55.3423 49.1260   2
 -11  -8   3-56.6181 53.9562   2
 -11  -8   4 151.638 73.7135   2
 -11  -8   5 100.531 61.7673   2
 -11  -8   6 384.804 115.683   2
 -11  -8   6 536.364 132.532   4
 -11  -8   7 107.274 81.1276   4
 -11  -9  -3 1.83004 69.6027   2
 -11  -9  -2 151.963 82.5730   2
 -11  -9  -1 1851.88 248.628   2
 -11  -9   0 559.553 135.576   2
 -11  -9   1 2490.55 278.692   2
 -11  -9   2 44.5230 49.8621   2
 -11  -9   3 27.2554 38.5006   2
 -11  -9   4 235.457 84.9645   2
 -11 -10  -2 179.823 81.5914   2
 -11 -10  -1-41.8097 53.0389   2
 -11 -10   0 352.126 121.398   2
 -11 -10   1 66.6036 42.6220   2
 -11 -10   2 288.717 98.7544   2
 -12   0  -8 386.314 127.484   3
 -12   0  -7 1192.10 203.347   3
 -12   0  -6 369.991 107.403   3
 -12   0  -5 1209.52 186.920   3
 -12   0  -4 507.948 122.431   3
 -12   0  -3 33.5715 38.8650   3
 -12   0  -2 1446.81 184.161   3
 -12   0  -1 2094.25 207.806   3
 -12   0   0 8817.74 378.860   2
 -12   0   0 8846.31 402.461   3
 -12   0   1 1925.12 171.579   2
 -12   0   1 2092.12 183.245   3
 -12   0   2 1749.94 163.579   2
 -12   0   2 1409.59 139.505   3
 -12   0   3 86.0380 33.0238   3
 -12   0   3 101.107 47.9676   2
 -12   0   4 681.530 105.258   2
 -12   0   4 477.843 62.1636   3
 -12   0   5 1344.39 151.714   2
 -12   0   6 336.116 81.5011   2
 -12   1  -8 299.769 105.656   3
 -12  -1  -8 400.158 129.596   3
 -12   1  -7 101.445 71.5775   3
 -12  -1  -7 87.4940 67.4230   3
 -12   1  -6 372.003 113.550   3
 -12  -1  -6 336.529 98.8965   3
 -12   1  -5 160.475 73.2669   3
 -12  -1  -5 83.4660 51.9066   3
 -12   1  -4 42.6533 39.5346   3
 -12  -1  -4 84.8419 54.5221   3
 -12   1  -3 4508.74 333.729   3
 -12  -1  -3 4523.77 330.104   3
 -12   1  -2 2969.06 262.781   3
 -12  -1  -2 3407.01 273.190   3
 -12   1  -1 3092.83 255.492   3
 -12  -1  -1 3606.75 267.061   3
 -12  -1   0 835.106 125.144   2
 -12  -1   0 927.867 130.022   3
 -12  -1   1 3555.70 247.432   2
 -12   1   1 3377.75 216.932   2
 -12  -1   1 3251.72 224.533   3
 -12  -1   2 3422.47 244.430   2
 -12   1   2 3206.28 204.348   2
 -12  -1   2 3389.66 207.906   3
 -12  -1   3 4493.79 210.665   3
 -12  -1   3 4207.59 271.552   2
 -12   1   3 3996.56 230.383   2
 -12  -1   4 104.995 45.7734   2
 -12   1   4 67.1936 31.1842   2
 -12   1   4 92.1855 31.7156   3
 -12  -1   5 81.4185 44.1818   2
 -12   1   5 85.0214 41.4053   2
 -12  -1   6 296.644 76.3664   2
 -12   1   6 313.521 76.7472   2
 -12   2  -8 55.6627 59.6120   3
 -12  -2  -8 86.1585 56.8131   3
 -12   2  -7 152.929 74.4465   3
 -12  -2  -7 248.984 105.743   3
 -12   2  -6 80.1453 53.3938   3
 -12  -2  -6 375.011 116.029   3
 -12   2  -5 131.332 74.7044   3
 -12  -2  -5-0.77027 46.7401   3
 -12  -2  -4 4300.36 336.669   3
 -12   2  -4 4248.22 337.469   3
 -12  -2  -3 113.279 56.8408   3
 -12  -2  -2 553.980 116.988   3
 -12  -2  -1 446.239 100.664   2
 -12  -2  -1 638.754 113.281   3
 -12  -2   0 5042.40 295.768   3
 -12  -2   0 4836.09 305.865   2
 -12  -2   1 535.641 103.414   2
 -12  -2   1 545.008 91.9412   3
 -12  -2   2 430.475 91.3132   2
 -12  -2   3 89.3272 45.9327   2
 -12  -2   4 4368.44 297.818   2
 -12  -2   5-26.5428 39.2780   2
 -12   2   5-4.19252 17.2305   2
 -12  -2   6 232.304 80.2845   2
 -12   3  -8 538.642 137.471   3
 -12   3  -7 239.698 99.5596   3
 -12   3  -6 164.018 83.3334   3
 -12  -3  -6-5.07249 37.7945   3
 -12  -3  -5 77.9672 55.3282   3
 -12  -3  -4 306.995 94.6374   3
 -12  -3  -3 190.383 70.3299   3
 -12  -3  -2 136.028 62.3501   3
 -12  -3  -1 787.821 132.782   2
 -12  -3  -1 785.468 125.490   3
 -12  -3   0 2184.22 215.904   2
 -12  -3   1 754.517 129.816   2
 -12  -3   2 200.809 71.2268   2
 -12  -3   3 230.609 76.4352   2
 -12  -3   4 366.435 96.5969   2
 -12  -3   5 17.6377 35.1090   2
 -12  -3   6-35.2271 40.5489   2
 -12   4  -7-42.3551 48.2398   3
 -12  -4  -2 1599.31 203.358   2
 -12  -4  -1 1398.91 183.081   2
 -12  -4   0 1472.22 187.017   2
 -12  -4   1 1490.76 190.327   2
 -12  -4   2 1991.43 214.582   2
 -12  -4   3 1834.15 206.487   2
 -12  -4   4 44.5831 52.0176   2
 -12  -4   5 201.848 73.8214   2
 -12  -4   6 48.2039 42.9352   2
 -12  -4   8-94.5955 71.0900   4
 -12  -5  -2 352.420 99.7100   2
 -12  -5  -1 842.003 146.660   2
 -12  -5   0 2071.73 230.663   2
 -12  -5   1 1077.10 166.055   2
 -12  -5   2 348.721 99.8509   2
 -12  -5   3 536.590 121.061   2
 -12  -5   4 32.0003 39.4025   2
 -12  -5   5 2069.85 242.122   2
 -12  -5   6-81.1856 58.2078   2
 -12  -5   7 132.485 73.9613   4
 -12  -5   8 19.3306 68.0320   4
 -12  -6  -2 463.562 119.880   2
 -12  -6  -1 382.970 104.340   2
 -12  -6   0 503.723 120.144   2
 -12  -6   1 620.051 129.870   2
 -12  -6   2 372.875 106.933   2
 -12  -6   3 25.5378 50.2287   2
 -12  -6   4 343.141 102.387   2
 -12  -6   5 0.39633 95.7605   2
 -12  -6   6 727.307 154.555   2
 -12  -6   7-35.9107 44.0606   2
 -12  -6   7 41.4137 55.2665   4
 -12  -6   8 111.939 76.2699   4
 -12  -7  -2 512.196 124.603   2
 -12  -7  -1 1285.45 190.581   2
 -12  -7   0 188.423 73.5111   2
 -12  -7   1 1611.96 217.135   2
 -12  -7   2 531.139 127.706   2
 -12  -7   3 285.103 94.8062   2
 -12  -7   4 203.018 79.6338   2
 -12  -7   5-61.4804 50.7416   2
 -12  -7   6 3.11488 29.7518   2
 -12  -7   7 54.4943 48.5098   4
 -12  -7   8 92.1547 61.6792   4
 -12  -8  -2 1003.66 184.296   2
 -12  -8  -1 36.9762 57.2585   2
 -12  -8   0 103.721 85.1852   2
 -12  -8   1 41.9594 59.6298   2
 -12  -8   2 962.653 177.489   2
 -12  -8   3-10.8946 37.9794   2
 -12  -8   4 54.2123 49.4719   2
 -12  -8   5 93.1374 62.6435   2
 -12  -9  -3-5.35903 37.2901   2
 -12  -9  -2-105.209 67.4792   2
 -12  -9  -1 433.242 121.010   2
 -12  -9   0 66.6778 56.8212   2
 -12  -9   1 232.880 98.6048   2
 -12  -9   2 54.7516 46.0380   2
 -12  -9   3 14.7962 42.6651   2
 -13   0  -7 78.8531 57.6501   3
 -13   0  -6 116.022 75.0464   3
 -13   0  -5 54.1571 57.7700   3
 -13   0  -4-14.4452 46.6477   3
 -13   0  -3 97.0495 61.4672   3
 -13   0  -2-25.9683 52.5787   3
 -13   0  -1 27.9291 41.6482   3
 -13   0   0 55.1325 31.6537   3
 -13   0   1-16.2206 38.9793   3
 -13   0   1-3.58741 23.9337   2
 -13   0   2-12.1278 36.6902   2
 -13   0   2 3.68211 18.8526   3
 -13   0   3-23.8973 22.2065   3
 -13   0   3 32.5647 35.9423   2
 -13   0   4-4.56089 22.1842   2
 -13   0   5-7.51039 19.0842   2
 -13   0   6-19.0037 24.0898   2
 -13   1  -7 4.67662 38.6316   3
 -13  -1  -7-39.2082 51.7290   3
 -13   1  -6 528.693 138.578   3
 -13  -1  -6 413.855 125.230   3
 -13   1  -5 187.784 78.2468   3
 -13  -1  -5 264.538 97.9779   3
 -13   1  -4-118.737 64.3772   3
 -13  -1  -4-85.0373 58.4047   3
 -13   1  -3 504.255 110.841   3
 -13  -1  -3 351.818 107.614   3
 -13   1  -2 312.890 93.0199   3
 -13  -1  -2 377.239 97.7360   3
 -13   1  -1-23.4396 37.3627   3
 -13  -1  -1 8.25670 31.4594   3
 -13  -1   0 1518.12 172.760   2
 -13   1   0 1781.05 193.721   3
 -13  -1   0 2036.14 196.756   3
 -13   1   1 31.8424 42.1616   3
 -13  -1   1-8.09474 29.3194   2
 -13  -1   1 10.8789 21.5212   3
 -13  -1   2 290.706 75.3844   2
 -13   1   2 354.628 80.1736   3
 -13   1   2 257.232 61.9690   2
 -13  -1   2 321.389 69.2816   3
 -13   1   3 426.916 78.9430   2
 -13   1   3 339.097 70.8203   3
 -13  -1   3 391.132 66.3085   3
 -13  -1   3 514.698 98.8781   2
 -13  -1   4 41.1410 32.3000   2
 -13   1   4 37.1978 34.7617   2
 -13  -1   5 300.121 79.9337   2
 -13   1   5 176.566 50.2767   2
 -13  -1   6 529.901 109.796   2
 -13  -1   7 57.2228 41.3116   2
 -13   2  -7 258.241 95.0839   3
 -13  -2  -7 271.014 99.6512   3
 -13   2  -6 43.2409 46.7116   3
 -13  -2  -6-54.8352 55.2771   3
 -13   2  -5 374.838 111.035   3
 -13  -2  -5 306.976 98.0605   3
 -13   2  -4 924.140 164.059   3
 -13  -2  -4 1038.36 172.239   3
 -13  -2  -3 461.535 116.725   3
 -13   2  -3 368.141 105.498   3
 -13  -2  -2 173.945 69.4253   3
 -13  -2  -1 904.206 140.239   3
 -13  -2  -1 1035.00 151.626   2
 -13  -2   0-13.7192 36.2967   2
 -13  -2   0-30.2283 31.6333   3
 -13  -2   1 1156.49 138.253   3
 -13  -2   1 811.078 130.687   2
 -13  -2   2 326.625 81.7315   2
 -13  -2   3 745.151 124.289   2
 -13  -2   4 791.081 132.844   2
 -13  -2   5 375.124 93.8448   2
 -13  -2   6-21.2883 30.0650   2
 -13  -2   7 274.186 88.6335   2
 -13   3  -7 133.193 76.0287   3
 -13   3  -6 4.87125 45.7926   3
 -13  -3  -6 23.5113 43.1339   3
 -13   3  -5 258.864 96.9586   3
 -13  -3  -5 103.543 66.1081   3
 -13  -3  -4 105.702 61.3948   3
 -13  -3  -3 661.278 134.277   3
 -13  -3  -2 39.7140 37.9223   3
 -13  -3  -1 944.141 153.697   2
 -13  -3   0 252.076 76.0791   2
 -13  -3   1 579.310 115.589   2
 -13  -3   2 56.3438 54.1050   2
 -13  -3   3 790.343 133.095   2
 -13  -3   4 162.331 59.5860   2
 -13  -3   5 184.679 75.6250   2
 -13  -3   6 42.9299 35.4658   2
 -13  -3   7 130.403 60.3178   2
 -13   4  -7 333.844 113.088   3
 -13   4  -6 8.17205 51.4237   3
 -13  -4  -1 1009.93 162.863   2
 -13  -4   0 464.440 109.104   2
 -13  -4   1 1080.71 162.133   2
 -13  -4   2 944.243 154.929   2
 -13  -4   3 210.561 70.6461   2
 -13  -4   4 65.4626 48.3428   2
 -13  -4   5 128.329 62.8611   2
 -13  -4   6 29.4320 38.4432   2
 -13  -4   7 241.049 83.4215   2
 -13  -4   8 363.458 118.709   2
 -13  -5  -2 178.788 68.7388   2
 -13  -5  -1 627.522 131.923   2
 -13  -5   0 63.5389 48.1558   2
 -13  -5   1 809.493 149.914   2
 -13  -5   2 168.128 72.3003   2
 -13  -5   3 382.125 108.962   2
 -13  -5   4 153.506 75.9381   2
 -13  -5   5 503.320 121.647   2
 -13  -5   6 109.927 64.7105   2
 -13  -5   7-4.87174 45.3102   2
 -13  -6  -2 81.2984 59.4685   2
 -13  -6  -1 152.871 79.2935   2
 -13  -6   0-22.4600 44.0777   2
 -13  -6   1 306.492 102.584   2
 -13  -6   2 51.8487 49.5836   2
 -13  -6   3 228.726 80.4745   2
 -13  -6   4 113.920 58.0829   2
 -13  -6   5 226.468 87.9680   2
 -13  -6   6 112.983 66.0042   2
 -13  -7  -2 137.454 72.2847   2
 -13  -7  -1 59.7705 55.0276   2
 -13  -7   0 75.5086 45.7380   2
 -13  -7   1 36.8429 43.8916   2
 -13  -7   2 266.392 91.8615   2
 -13  -7   3 52.7158 36.2893   2
 -13  -7   4 170.531 79.9192   2
 -13  -7   5 136.971 65.5290   2
 -13  -8  -2-71.3500 60.3652   2
 -13  -8  -1 75.0762 53.6259   2
 -13  -8   0 369.327 113.215   2
 -13  -8   1 151.785 75.1049   2
 -13  -8   2-85.6166 61.2643   2
 -13  -8   3-22.5135 39.7050   2
 -14   0  -7 136.162 79.1771   3
 -14   0  -6 33.4878 50.2390   3
 -14   0  -5 104.095 60.4017   3
 -14   0  -4 240.106 88.0815   3
 -14   0  -3 176.038 67.0884   3
 -14   0  -2 671.804 134.833   3
 -14   0  -1 118.392 57.0497   3
 -14   0   0 227.421 76.9075   3
 -14   0   1 141.449 58.0652   3
 -14   0   1 170.838 59.9802   2
 -14   0   2 737.549 115.965   2
 -14   0   2 614.996 101.618   3
 -14   0   3 343.158 76.0149   2
 -14   0   4 199.341 58.4443   2
 -14   0   5 51.2252 34.5990   2
 -14   1  -7 223.766 91.4601   3
 -14  -1  -7 127.168 67.3802   3
 -14   1  -6 200.373 101.134   3
 -14  -1  -6 268.976 102.482   3
 -14   1  -5 118.250 56.3169   3
 -14  -1  -5 134.325 73.1229   3
 -14   1  -4 172.744 83.8310   3
 -14  -1  -4 210.777 90.9480   3
 -14   1  -3 177.501 76.6171   3
 -14  -1  -3 357.072 102.071   3
 -14   1  -2 733.602 145.093   3
 -14  -1  -2 557.015 120.421   3
 -14   1  -1 613.355 124.881   3
 -14  -1  -1 484.679 109.272   3
 -14   1   0 31.2315 31.7427   3
 -14  -1   0-23.5801 33.8893   3
 -14   1   1 834.033 133.094   3
 -14  -1   1 758.613 123.280   2
 -14  -1   1 792.194 120.461   3
 -14  -1   2 595.604 110.850   2
 -14   1   2 605.403 105.063   3
 -14   1   2 753.471 109.445   2
 -14  -1   2 710.368 105.714   3
 -14   1   3 353.420 74.3265   2
 -14  -1   3 192.951 64.8496   2
 -14  -1   4 283.272 82.6101   2
 -14  -1   5 91.5043 49.0429   2
 -14  -1   6 199.159 65.3853   2
 -14   2  -6 120.065 68.5279   3
 -14  -2  -6 137.729 71.5235   3
 -14   2  -5 141.040 77.5712   3
 -14  -2  -5 157.321 78.3193   3
 -14   2  -4 93.4006 60.1534   3
 -14  -2  -4 57.3207 43.8693   3
 -14   2  -3 178.364 80.7268   3
 -14  -2  -3 152.323 70.8509   3
 -14   2  -2 826.412 152.169   3
 -14  -2  -2 777.543 142.133   3
 -14  -2  -1 333.615 91.1110   3
 -14  -2   0 56.3037 43.0728   2
 -14  -2   0-15.5415 35.4685   3
 -14  -2   1 408.865 96.4891   2
 -14  -2   1 329.916 77.2469   3
 -14  -2   2 1011.28 152.285   2
 -14  -2   3 191.388 60.7756   2
 -14  -2   4 43.5812 56.1387   2
 -14  -2   5-23.7838 31.9818   2
 -14  -2   6 119.600 59.8913   2
 -14  -2   7 258.657 92.1841   2
 -14   3  -6 97.7727 77.9668   3
 -14   3  -5 316.882 107.455   3
 -14  -3  -5 237.845 96.8658   3
 -14  -3  -4 175.596 74.8317   3
 -14   3  -4 334.379 99.4145   3
 -14  -3  -3 54.2650 58.9993   3
 -14  -3  -2 48.9949 44.2596   3
 -14  -3  -1 87.6064 50.8680   2
 -14  -3   0 128.451 61.6515   2
 -14  -3   1 202.139 73.1878   2
 -14  -3   2 182.514 68.3008   2
 -14  -3   3 0.66542 34.2950   2
 -14  -3   4 355.681 92.4005   2
 -14  -3   5 150.891 71.3219   2
 -14  -3   6 86.6890 60.8444   2
 -14  -3   7-101.618 60.8947   2
 -14  -3   8 272.233 102.705   2
 -14   4  -6 60.8290 49.2606   3
 -14  -4  -1 191.830 78.3986   2
 -14  -4   0 548.841 117.896   2
 -14  -4   1 151.260 75.6584   2
 -14  -4   2 350.093 99.7122   2
 -14  -4   3 157.828 70.0341   2
 -14  -4   4 54.6471 47.0433   2
 -14  -4   5-28.7881 38.6394   2
 -14  -4   6 90.7597 55.9512   2
 -14  -4   7-26.0742 39.0004   2
 -14  -5  -1 84.1127 47.7456   2
 -14  -5   0 84.4984 51.6126   2
 -14  -5   1 32.1803 32.0668   2
 -14  -5   2 65.7130 52.6409   2
 -14  -5   3 199.789 76.6118   2
 -14  -5   4 44.9167 43.8155   2
 -14  -5   5 2.09823 29.0845   2
 -14  -5   6 127.779 70.5511   2
 -14  -6  -2 248.334 92.8563   2
 -14  -6  -1 197.625 84.6888   2
 -14  -6   0 40.4770 43.5121   2
 -14  -6   1 23.8518 37.6488   2
 -14  -6   2 111.722 70.9966   2
 -14  -6   3 275.970 101.909   2
 -14  -6   4 45.6134 34.8373   2
 -14  -6   5-34.6255 45.3657   2
 -14  -7  -2 99.0891 65.3197   2
 -14  -7  -1 236.227 87.0382   2
 -14  -7   0 324.634 107.653   2
 -14  -7   1 230.471 98.8511   2
 -14  -7   2 32.9888 40.8594   2
 -14  -7   3 126.513 60.2539   2
 -15   0  -6-1.98703 50.8328   3
 -15   0  -5-22.7759 38.9740   3
 -15   0  -4 121.827 67.7464   3
 -15   0  -3-18.6461 36.5137   3
 -15   0  -2 44.3523 45.1395   3
 -15   0  -1-1.71757 40.7251   3
 -15   0   0 72.6256 47.5120   3
 -15   0   1-23.5773 32.6430   3
 -15   0   2-33.1560 29.9464   2
 -15   0   3 12.8302 22.1075   2
 -15   1  -6 60.4959 60.1121   3
 -15  -1  -6 169.226 84.6592   3
 -15   1  -5 0.93894 34.6934   3
 -15  -1  -5 68.7747 58.3591   3
 -15   1  -4 333.623 111.232   3
 -15  -1  -4 401.148 123.040   3
 -15   1  -3 262.973 96.0461   3
 -15  -1  -3 364.409 107.459   3
 -15   1  -2 21.5495 32.0070   3
 -15  -1  -2 22.2295 37.3246   3
 -15   1  -1 543.876 122.556   3
 -15  -1  -1 849.849 146.132   3
 -15   1   0 239.337 79.7381   3
 -15  -1   0 267.628 83.4604   3
 -15   1   1 426.484 99.5754   3
 -15  -1   1 597.438 117.006   2
 -15  -1   1 789.532 124.852   3
 -15  -1   2-6.57053 24.9200   2
 -15  -1   3 312.533 86.1488   2
 -15  -1   4 258.209 81.0673   2
 -15  -2  -6 148.667 83.4682   3
 -15   2  -5 235.210 94.9989   3
 -15  -2  -5 246.169 107.021   3
 -15   2  -4 137.101 70.7791   3
 -15  -2  -4 53.3985 41.9543   3
 -15   2  -3 78.8813 59.3027   3
 -15  -2  -3 42.3607 47.8387   3
 -15   2  -2 63.6103 73.7874   3
 -15  -2  -2 175.456 72.4732   3
 -15   2  -1 241.687 82.9138   3
 -15  -2  -1 198.883 74.3281   3
 -15   2   0 305.577 91.6559   3
 -15  -2   0 374.629 98.1967   2
 -15  -2   0 538.789 110.023   3
 -15  -2   1 188.101 67.8462   2
 -15   2   1 145.729 65.6400   3
 -15  -2   2 183.127 69.1350   2
 -15   2   2 111.120 50.2532   3
 -15  -2   3 34.5954 36.9020   2
 -15  -2   4 78.7877 46.6458   2
 -15  -2   5 189.365 72.1663   2
 -15  -2   6 144.908 72.3545   2
 -15   3  -5 102.409 64.7024   3
 -15   3  -4 232.354 102.410   3
 -15   3  -3 43.4230 47.2794   3
 -15  -3   0 67.6514 53.2461   2
 -15  -3   1 196.175 80.4233   2
 -15  -3   2 72.6872 52.4925   2
 -15  -3   3 245.838 86.8542   2
 -15  -3   4 316.431 97.0381   2
 -15  -3   5 141.997 68.7722   2
 -15  -3   6 106.667 60.0338   2
 -15  -4  -1 19.6379 42.3752   2
 -15  -4   0 163.783 74.8224   2
 -15  -4   1-4.55368 33.2419   2
 -15  -4   2 898.735 162.946   2
 -15  -4   3 140.941 65.6698   2
 -15  -4   4 129.925 76.0778   2
 -15  -4   5 336.092 109.739   2
 -15  -4   6 162.171 75.8929   2
 -15  -5  -1 172.470 80.7095   2
 -15  -5   0 125.372 70.1328   2
 -15  -5   1 71.5551 54.5296   2
 -15  -5   2 44.5130 49.8851   2
 -15  -5   3 145.150 66.4853   2
 -15  -5   4 5.61666 25.5475   2
 -15  -5   5 75.2102 56.7142   2
 -15  -6  -1 168.908 86.2796   2
 -15  -6   0 680.267 150.860   2
 -15  -6   1 63.1069 59.5841   2
 -15  -6   2 141.091 72.6300   2
 -15  -6   3 182.206 75.2659   2
 -15  -6   4 205.066 88.9900   2
 -16   0  -5 228.592 107.280   3
 -16   0  -4 13.9669 37.5941   3
 -16   0  -3 785.521 163.717   3
 -16   0  -2 158.934 73.9179   3
 -16   0  -1 507.694 119.352   3
 -16   0   0 273.566 85.7720   3
 -16  -1  -5 78.9749 62.2991   3
 -16   1  -4 168.080 92.0121   3
 -16  -1  -4 126.886 73.1534   3
 -16   1  -3 7.10487 31.6038   3
 -16  -1  -3-0.43306 33.5893   3
 -16   1  -2 122.675 66.1053   3
 -16  -1  -2 24.2144 38.0245   3
 -16   1  -1 138.398 75.8548   3
 -16  -1  -1 102.188 64.1855   3
 -16   1   0-92.9287 54.3907   3
 -16  -1   0 19.6236 30.6121   3
 -16  -1   2 62.6706 43.7114   2
 -16  -2  -5 24.7323 47.8344   3
 -16   2  -4 357.484 121.773   3
 -16  -2  -4 301.799 111.197   3
 -16   2  -3-1.80134 34.3623   3
 -16  -2  -3 7.73461 42.2432   3
 -16   2  -2-76.2774 58.7637   3
 -16  -2  -2 40.3451 46.6237   3
 -16   2  -1-62.7203 49.9115   3
 -16  -2  -1 63.2860 47.6675   3
 -16   2   0 51.0528 44.5825   3
 -16   2   1-57.5722 41.9180   3
 -16  -2   1 27.3159 34.2776   2
 -16  -2   2 20.7697 35.1724   2
 -16  -2   3 2.40716 22.0431   2
 -16  -2   4 230.132 83.5315   2
 -16   3  -4 48.1007 50.4898   3
 -16   3  -3-20.3398 37.4038   3
 -16   3  -2 123.568 71.5666   3
 -16   3  -1 259.828 91.1128   3
 -16  -3   0 626.793 138.446   2
 -16  -3   1 96.8693 58.3863   2
 -16  -3   2 134.512 68.8585   2
 -16  -3   3 3.84499 48.8034   2
 -16  -3   4 101.234 52.9977   2
 -16  -3   5 414.319 114.557   2
 -16   4  -3 128.638 73.1731   3
 -16  -4   0 12.6621 32.5383   2
 -16  -4   1 193.946 79.9207   2
 -16  -4   2 91.9053 74.2035   2
 -16  -4   3 121.596 60.6212   2
 -16  -4   4 30.9011 42.1221   2
 -16  -4   5 64.6161 53.4367   2
 -16  -5   0 55.4908 35.4808   2
 -16  -5   1 30.8566 42.6394   2
 -16  -5   2 279.725 98.7596   2
 -16  -5   3 162.403 81.6034   2
 -16  -5   4 79.5442 41.5118   2
 -17   0  -4-120.288 72.1034   3
 -17   0  -3-26.0425 46.7350   3
 -17   0  -2 4.70628 25.3962   3
 -17   0  -1-39.8191 41.6362   3
 -17  -1  -4 484.555 141.217   3
 -17   1  -3 42.4810 46.9073   3
 -17  -1  -3 205.511 80.1771   3
 -17   1  -2 155.846 75.8779   3
 -17  -1  -2 511.957 141.508   3
 -17   1  -1 262.415 91.6110   3
 -17  -2  -4 330.531 111.641   3
 -17   2  -3 476.002 139.024   3
 -17  -2  -3 312.815 113.167   3
 -17   2  -2 72.3535 56.7324   3
 -17  -2  -2 23.2645 38.7289   3
 -17   2  -1 128.604 87.1405   3
 -17   3  -2-22.5608 42.6765   3
 -17   3  -1 54.3082 54.2893   3
 -17   3   0 189.043 88.6034   3
 -17  -3   1 77.4862 52.2652   2
 -17  -3   2-43.7508 45.5543   2
 -17  -3   3 98.7741 63.1371   2
 -17   4  -2 255.247 103.588   3
 -17  -4   0 117.012 70.5021   2
 -17  -4   1 33.2557 59.4588   2
 -17  -4   2 203.743 93.6955   2
 -17  -4   3 160.925 76.3699   2
   0   0   0    0.00    0.00   0
TITL moa448 in Pna2(1)
REM Pna2(1) (#33, found as P2(1)cn in -cba setting)
CELL 0.71073  12.794872  10.563851   9.667565  90.0000  90.0000  90.0000
ZERR    3.00   0.000971   0.000930   0.000589   0.0000   0.0000   0.0000
LATT -1
SYMM -x,-y, z+1/2
SYMM  x+1/2,-y+1/2, z
SYMM -x+1/2, y+1/2, z+1/2
SFAC C H N O
UNIT 36.00 30.00 18.00 12.00
TREF
HKLF 4
END
;
_shelx_hkl_checksum     82104
_shelx_res_file
;
    shelx.res created by SHELXL-2014/7
TITL moa448 in Pna2(1)
CELL  0.71073  12.7949  10.5639   9.6676   90.000   90.000   90.000
ZERR     4.00   0.0010   0.0009   0.0006    0.000    0.000    0.000
LATT  -1
SYMM  - X, - Y, 1/2 + Z
SYMM  1/2 - X, 1/2 + Y, 1/2 + Z
SYMM  1/2 + X, 1/2 - Y,   Z
SFAC  C    H    N    O
UNIT  48   40   24   16
MERG  2
SHEL 20.4 0.77
FMAP   2
PLAN   20
OMIT  3   9  -3
EQIV $1 -x+1, -y, z+1/2
HTAB N6 O1_$1
HTAB N7 O1
HTAB N7 O3
EQIV $2 x+1/2, -y+1/2, z
HTAB N9 N10_$2
HTAB N9 O3_$2
SIZE     0.200   0.300   0.325
ACTA
L.S.  10
BOND $H
CONF
WGHT    0.041200
EXTI    0.009153
FVAR       4.64142
MOLE    1
N1    3    0.732449    0.019689    0.835639    11.00000    0.05277    0.06282 =
         0.04728    0.01265   -0.00504    0.00624
N3    3    0.884755    0.076585    0.703537    11.00000    0.04597    0.06079 =
         0.05705    0.00271   -0.00431    0.00701
N6    3    0.561972    0.057994    0.777140    11.00000    0.04577    0.05894 =
         0.03259    0.00469    0.00316   -0.00013
AFIX  43
H6    2    0.548743    0.047876    0.863653    11.00000   -1.20000
AFIX   0
N7    3    0.671657    0.168545    0.500405    11.00000    0.03996    0.05360 =
         0.03748    0.00476    0.00021   -0.00211
AFIX  43
H7    2    0.606995    0.179828    0.479490    11.00000   -1.20000
AFIX   0
N9    3    0.840009    0.173274    0.485236    11.00000    0.03988    0.05489 =
         0.04520   -0.00123    0.00217   -0.00602
AFIX  43
H9    2    0.901625    0.187426    0.453233    11.00000   -1.20000
AFIX   0
O1    4    0.487870    0.064784    0.564865    11.00000    0.05035    0.07798 =
         0.03377   -0.00190    0.00535   -0.01444
C2    1    0.835973    0.029847    0.812848    11.00000    0.05517    0.06815 =
         0.05386    0.01227   -0.01081    0.01076
AFIX  43
H2    2    0.878865    0.000034    0.883348    11.00000   -1.20000
AFIX   0
C4    1    0.816836    0.117138    0.609330    11.00000    0.04417    0.04199 =
         0.04147   -0.00498    0.00106    0.00114
C5    1    0.707996    0.112802    0.619735    11.00000    0.04032    0.03898 =
         0.03437   -0.00390    0.00040    0.00044
C6    1    0.666465    0.062926    0.740445    11.00000    0.04476    0.04390 =
         0.03746   -0.00021   -0.00207    0.00272
C8    1    0.751563    0.201603    0.423898    11.00000    0.04839    0.05365 =
         0.04124    0.00243    0.00187   -0.00859
AFIX  43
H8    2    0.746334    0.240024    0.337622    11.00000   -1.20000
AFIX   0
C10   1    0.477038    0.067452    0.690834    11.00000    0.04303    0.04266 =
         0.03572    0.00082    0.00241   -0.00275
C11   1    0.373518    0.083619    0.756110    11.00000    0.04428    0.04278 =
         0.03470    0.00661    0.00488   -0.00077
C12   1    0.361368    0.141092    0.884023    11.00000    0.05122    0.05139 =
         0.03858    0.00207    0.00311    0.00208
AFIX  43
H12   2    0.419703    0.164498    0.935396    11.00000   -1.20000
AFIX   0
C13   1    0.261532    0.163532    0.935051    11.00000    0.06591    0.06012 =
         0.04171    0.00329    0.01360    0.01051
AFIX  43
H13   2    0.253156    0.203470    1.020060    11.00000   -1.20000
AFIX   0
C14   1    0.175537    0.127242    0.861014    11.00000    0.05215    0.06246 =
         0.05950    0.01314    0.01371    0.00771
AFIX  43
H14   2    0.109045    0.142031    0.896350    11.00000   -1.20000
AFIX   0
C15   1    0.186755    0.068891    0.734364    11.00000    0.04933    0.06459 =
         0.06027    0.01047    0.00218   -0.00751
AFIX  43
H15   2    0.128034    0.043671    0.684818    11.00000   -1.20000
AFIX   0
C16   1    0.285218    0.048038    0.681391    11.00000    0.04936    0.05316 =
         0.04246    0.00363    0.00180   -0.00332
AFIX  43
H16   2    0.292765    0.009977    0.595226    11.00000   -1.20000
AFIX   0
MOLE    2
N10   3    0.503978    0.261585    0.226273    11.00000    0.05278    0.06117 =
         0.05486    0.00005    0.00734    0.00866
O2    4    0.578937    0.233098    0.154465    11.00000    0.07741    0.10834 =
         0.08557   -0.00601    0.03721    0.01317
O3    4    0.517913    0.282962    0.354043    11.00000    0.04837    0.10109 =
         0.04847    0.00720   -0.00069    0.01205
O4    4    0.415571    0.271216    0.181351    11.00000    0.06520    0.15902 =
         0.07378   -0.04469   -0.02187    0.03262
HKLF 4
REM  moa448 in Pna2(1)
REM R1 =  0.0399 for    2080 Fo > 4sig(Fo)  and  0.0531 for all    2559 data
REM    200 parameters refined using      1 restraints
END
WGHT      0.0401      0.0000
REM Highest difference peak  0.194,  deepest hole -0.140,  1-sigma level  0.039
Q1    1   0.4947  0.1986  0.3392  11.00000  0.05    0.19
Q2    1   0.3492  0.0687  0.7410  11.00000  0.05    0.16
Q3    1   0.7616  0.1354  0.6348  11.00000  0.05    0.14
Q4    1   0.0205  0.0878  0.7157  11.00000  0.05    0.14
Q5    1   0.4238  0.0852  0.7371  11.00000  0.05    0.14
Q6    1   0.5618  0.2140  0.1911  11.00000  0.05    0.14
Q7    1   0.5377  0.2873  0.0235  11.00000  0.05    0.13
Q8    1   0.7186 -0.0012  0.9368  11.00000  0.05    0.13
Q9    1   0.9494  0.0467  0.6165  11.00000  0.05    0.13
Q10   1  -0.0044  0.0855  0.8387  11.00000  0.05    0.12
Q11   1   0.6818  0.0928  0.6741  11.00000  0.05    0.12
Q12   1   0.6638  0.2449  0.2261  11.00000  0.05    0.12
Q13   1   0.0845  0.0837  0.8721  11.00000  0.05    0.12
Q14   1   0.3711  0.0834  0.8279  11.00000  0.05    0.12
Q15   1   0.5558  0.0292  0.8256  11.00000  0.05    0.12
Q16   1   0.2178  0.0931  0.6929  11.00000  0.05    0.12
Q17   1   0.6112  0.0902  0.7546  11.00000  0.05    0.12
Q18   1   0.5360  0.2903  0.1160  11.00000  0.05    0.12
Q19   1   0.9678  0.0850  0.7394  11.00000  0.05    0.12
Q20   1   0.0930  0.0966  0.6431  11.00000  0.05    0.12
;
_shelx_res_checksum     89301
