# Supplementary material for: Supra­molecular hydrogen-bonding patterns in the N(9)—H protonated and N(7)—H tautomeric form of an N6-benzoyl­adenine salt: N 6-benzoyl­adeninium nitrate
Source: Acta Crystallogr E Crystallogr Commun. 2016 Jan 9;72(Pt 2):140–3. doi: 10.1107/S2056989015024871 (PMC4770981; doi:10.1107/S2056989015024871)
Supplement: Supplementary file 2 [file e-72-00140-Isup2.hkl]

data_I                                                                          
_shelx_title ' moa448 in Pna2(1)'                                               
_shelx_refln_list_code          4                                               
_shelx_F_calc_maximum      238.30                                               
_exptl_crystal_F_000       624.00                                               
_reflns_d_resolution_high  0.7700                                               
                                                                                
loop_                                                                           
 _space_group_symop_operation_xyz                                               
 'x, y, z'                                                                      
 '-x, -y, z+1/2'                                                                
 '-x+1/2, y+1/2, z+1/2'                                                         
 'x+1/2, -y+1/2, z'                                                             
                                                                                
_cell_length_a    12.7949                                                       
_cell_length_b    10.5639                                                       
_cell_length_c     9.6676                                                       
_cell_angle_alpha  90.000                                                       
_cell_angle_beta   90.000                                                       
_cell_angle_gamma  90.000                                                       
                                                                                
_shelx_F_squared_multiplier     1.000                                           
                                                                                
loop_                                                                           
 _refln_index_h                                                                 
 _refln_index_k                                                                 
 _refln_index_l                                                                 
 _refln_F_squared_calc                                                          
 _refln_F_squared_meas                                                          
 _refln_F_squared_sigma                                                         
 _refln_observed_status                                                         
   2   0 -12         26.63         29.78         5.86 o                         
   1   1 -12          3.46          4.59         1.87 o                         
   2   1 -12          2.41          0.62         1.22 o                         
   3   1 -12         11.96         15.32         4.54 o                         
   4   1 -12          1.54          2.24         0.99 o                         
   0   2 -12          0.16          2.58         1.68 o                         
   1   2 -12          0.96          1.65         1.23 o                         
   2   2 -12          3.32          1.92         1.10 o                         
   3   2 -12          1.17          1.45         1.14 o                         
   4   2 -12          1.35         -1.07         1.63 o                         
   1   3 -12          4.99          4.53         2.37 o                         
   2   3 -12          0.61          0.29         1.02 o                         
   3   3 -12          2.42          4.10         1.83 o                         
   0   4 -12         20.39         27.71         6.44 o                         
   2   0 -11          1.66          0.91         0.96 o                         
   6   0 -11          7.61         12.22         4.32 o                         
   8   0 -11          7.35          9.08         4.22 o                         
   0   1 -11         49.13         52.00         4.99 o                         
   1   1 -11         26.36         24.90         2.87 o                         
   2   1 -11          5.82          4.27         1.92 o                         
   3   1 -11         13.67         12.72         2.71 o                         
   4   1 -11          1.12          3.24         1.64 o                         
   5   1 -11          3.94         -0.04         1.40 o                         
   6   1 -11          8.12         13.24         4.50 o                         
   7   1 -11          2.04          6.98         3.43 o                         
   1   2 -11         22.94         22.74         2.98 o                         
   2   2 -11         15.15         15.08         1.98 o                         
   3   2 -11          2.06          0.96         1.09 o                         
   4   2 -11         15.43         14.89         2.93 o                         
   5   2 -11          0.02          0.01         1.07 o                         
   6   2 -11          3.17          5.21         2.98 o                         
   7   2 -11          3.27          4.26         3.02 o                         
   0   3 -11         17.70          8.55         2.02 o                         
   1   3 -11         38.76         34.89         3.71 o                         
   2   3 -11         15.68         10.66         2.05 o                         
   3   3 -11         50.75         48.58         4.59 o                         
   4   3 -11          6.03          5.17         1.75 o                         
   5   3 -11         41.54         42.12         5.27 o                         
   6   3 -11         11.04         14.71         4.43 o                         
   7   3 -11         11.02         10.31         4.25 o                         
   1   4 -11         20.98         20.80         3.03 o                         
   2   4 -11          6.12          5.10         1.55 o                         
   3   4 -11         21.12         20.57         3.09 o                         
   4   4 -11          3.18          3.49         1.37 o                         
   5   4 -11          0.56          0.21         1.11 o                         
   6   4 -11          4.10          6.84         2.60 o                         
   0   5 -11         12.86         20.72         5.90 o                         
   1   5 -11         18.19         15.34         2.58 o                         
   2   5 -11         29.70         28.04         3.65 o                         
   3   5 -11          0.63          1.78         1.51 o                         
   4   5 -11         23.19         26.11         3.66 o                         
   5   5 -11          6.53          4.41         1.72 o                         
   1   6 -11         22.24         22.17         4.35 o                         
   2   6 -11          4.45          0.22         1.21 o                         
   3   6 -11          2.47          2.36         2.75 o                         
   0   0 -10          5.84          5.50         2.34 o                         
   2   0 -10        274.06        278.61        14.75 o                         
   4   0 -10        101.09        104.22         6.91 o                         
   6   0 -10          8.29          8.61         3.04 o                         
   8   0 -10         12.93         14.40         4.79 o                         
  10   0 -10          0.66          5.52         3.52 o                         
   1   1 -10         95.73        104.98         4.31 o                         
   2   1 -10         43.34         42.57         3.07 o                         
   3   1 -10         35.42         31.85         2.89 o                         
   4   1 -10          7.55          4.65         2.32 o                         
   5   1 -10          6.19          8.82         2.26 o                         
   6   1 -10          0.25         -1.54         1.54 o                         
   7   1 -10         14.05         13.72         3.19 o                         
   8   1 -10          9.27          8.64         3.92 o                         
   9   1 -10          1.85          1.19         1.98 o                         
   0   2 -10         11.78         10.12         1.65 o                         
   1   2 -10        139.44        141.75         4.85 o                         
   2   2 -10         67.07         68.70         3.76 o                         
   3   2 -10         10.43         12.14         2.63 o                         
   4   2 -10        102.97        112.08         7.75 o                         
   5   2 -10         27.93         19.65         3.30 o                         
   6   2 -10          7.40         11.56         4.09 o                         
   7   2 -10         12.58         17.62         5.28 o                         
   8   2 -10         16.35         20.62         5.80 o                         
   9   2 -10          3.68          5.11         3.32 o                         
   1   3 -10         37.09         40.31         2.67 o                         
   2   3 -10          8.19          9.79         1.87 o                         
   3   3 -10          8.48         13.09         2.42 o                         
   4   3 -10         82.30         79.18         7.25 o                         
   5   3 -10         21.58         20.07         3.46 o                         
   6   3 -10          3.59          7.37         3.41 o                         
   7   3 -10         16.50         15.01         4.92 o                         
   8   3 -10          3.10          8.47         4.17 o                         
   9   3 -10          3.67          4.16         2.83 o                         
   0   4 -10         28.21         28.15         3.86 o                         
   1   4 -10         36.39         33.93         2.94 o                         
   2   4 -10          2.51          1.84         1.13 o                         
   3   4 -10         31.92         33.07         3.72 o                         
   4   4 -10          4.44          2.00         1.55 o                         
   5   4 -10          8.42          6.19         2.06 o                         
   6   4 -10         13.26         14.07         3.13 o                         
   7   4 -10         29.66         34.63         7.48 o                         
   8   4 -10         15.51         19.98         6.06 o                         
   1   5 -10         27.37         25.17         2.56 o                         
   2   5 -10         12.93          8.18         2.00 o                         
   3   5 -10          0.06          1.17         1.19 o                         
   4   5 -10          8.17          9.81         2.19 o                         
   5   5 -10          3.45          2.84         1.54 o                         
   6   5 -10         33.95         34.23         5.14 o                         
   7   5 -10         13.31         16.57         4.96 o                         
   8   5 -10          2.58          8.73         5.23 o                         
   0   6 -10         25.42         25.30         3.92 o                         
   1   6 -10         15.23         13.04         2.40 o                         
   2   6 -10          5.50          5.51         1.82 o                         
   3   6 -10         33.00         32.95         4.00 o                         
   4   6 -10         38.98         41.65         4.54 o                         
   5   6 -10          5.62          4.37         1.63 o                         
   6   6 -10         81.46         95.75         8.61 o                         
   1   7 -10         16.99         18.23         3.05 o                         
   2   7 -10          0.78         -1.61         1.61 o                         
   3   7 -10         25.15         29.67         5.22 o                         
   4   7 -10          5.97          3.10         2.09 o                         
   5   7 -10         23.36         20.11         9.78 o                         
   0   8 -10         22.30         30.28         7.25 o                         
   1   8 -10          3.34         -0.54         1.54 o                         
   2   8 -10         15.98         12.02         8.67 o                         
   2   0  -9         89.62         90.50         6.02 o                         
   4   0  -9        315.76        320.76        11.60 o                         
   6   0  -9         47.90         44.17         7.62 o                         
   8   0  -9         15.15         22.60         5.77 o                         
  10   0  -9         34.26         43.54         8.47 o                         
   0   1  -9         35.65         30.38         2.81 o                         
   1   1  -9        213.38        222.08         6.64 o                         
   2   1  -9        283.62        286.70         8.40 o                         
   3   1  -9         55.00         55.92         3.71 o                         
   4   1  -9         80.16         76.71         4.98 o                         
   5   1  -9        163.51        158.23         7.35 o                         
   6   1  -9         18.19         24.48         3.97 o                         
   7   1  -9         18.16         20.81         3.80 o                         
   8   1  -9         84.47         85.47         7.82 o                         
   9   1  -9          7.19          8.84         3.67 o                         
  10   1  -9          0.30          1.45         1.80 o                         
  11   1  -9         20.07         20.54         4.20 o                         
   1   2  -9        103.00        110.07         4.05 o                         
   2   2  -9         68.35         70.97         4.02 o                         
   3   2  -9         75.42         75.86         4.08 o                         
   4   2  -9         19.70         18.45         2.91 o                         
   5   2  -9         38.38         41.47         4.71 o                         
   6   2  -9         76.99         82.80        10.29 o                         
   7   2  -9         39.23         39.24         5.14 o                         
   8   2  -9          3.25          1.66         2.23 o                         
   9   2  -9          4.23          4.58         2.07 o                         
  10   2  -9         31.26         32.63         5.28 o                         
  11   2  -9          6.78          8.11         3.46 o                         
   0   3  -9          4.70         10.21         1.60 o                         
   1   3  -9         18.94         16.40         1.55 o                         
   2   3  -9        127.44        121.04         4.30 o                         
   3   3  -9        100.63        108.37        11.60 o                         
   4   3  -9         27.75         31.03         4.04 o                         
   5   3  -9        113.44        112.46         7.89 o                         
   6   3  -9         68.25         76.14         9.96 o                         
   7   3  -9         87.98         95.59        11.43 o                         
   8   3  -9         16.78         14.86         5.03 o                         
   9   3  -9         19.70         22.26         5.95 o                         
  10   3  -9          6.91         11.04         4.89 o                         
  11   3  -9          0.93         -1.56         2.21 o                         
   1   4  -9        122.02        128.84         5.48 o                         
   2   4  -9         12.89         10.74         2.07 o                         
   3   4  -9         91.47         93.43         4.41 o                         
   4   4  -9          3.57          5.24         1.71 o                         
   5   4  -9        118.45        128.75         8.81 o                         
   6   4  -9         16.30         11.67         2.83 o                         
   7   4  -9          2.73         -0.11         1.85 o                         
   8   4  -9         12.23         12.82         4.31 o                         
   9   4  -9          2.19          4.41         2.94 o                         
  10   4  -9          2.60         13.63         4.98 o                         
   0   5  -9        118.59        110.31         7.42 o                         
   1   5  -9         16.35         14.96         1.99 o                         
   2   5  -9         53.60         56.66         3.69 o                         
   3   5  -9          5.42          7.08         1.87 o                         
   4   5  -9        114.22        139.13        13.16 o                         
   5   5  -9          1.41          2.83         1.53 o                         
   6   5  -9         20.41         19.24         3.73 o                         
   7   5  -9         25.51         35.99         7.50 o                         
   8   5  -9          2.80          0.44         1.64 o                         
   9   5  -9          4.82          5.22         3.98 o                         
   1   6  -9          4.48          6.94         1.70 o                         
   2   6  -9          2.54          4.36         1.87 o                         
   3   6  -9         17.42         20.75         5.17 o                         
   4   6  -9          1.79          2.43         1.76 o                         
   5   6  -9          3.10          3.70         3.00 o                         
   6   6  -9         13.86         10.21         3.86 o                         
   0   7  -9         37.64         34.48         7.42 o                         
   1   7  -9         24.09         20.96         4.06 o                         
   2   7  -9          5.78          3.24         2.25 o                         
   3   7  -9          9.76         11.10         3.17 o                         
   4   7  -9          4.28          2.25         6.72 o                         
   5   7  -9          6.74          7.96         5.26 o                         
   6   7  -9         16.23         16.44         5.32 o                         
   1   8  -9          0.65          2.91         2.11 o                         
   2   8  -9         10.66         11.53         3.59 o                         
   3   8  -9          2.71          5.04         2.39 o                         
   4   8  -9          7.77          7.91         2.75 o                         
   5   8  -9          0.57         -0.33         2.92 o                         
   6   8  -9          3.32          0.85         2.17 o                         
   0   9  -9          2.15          6.72         3.90 o                         
   1   9  -9          3.98          3.00         3.76 o                         
   2   9  -9         15.45         10.88         6.14 o                         
   3   9  -9          0.70          2.95         1.62 o                         
   0   0  -8        241.46        259.92        13.41 o                         
   2   0  -8        105.36        103.67         6.09 o                         
   4   0  -8        459.22        504.33        13.76 o                         
   6   0  -8        870.69        909.14        31.79 o                         
   8   0  -8        205.58        209.56        16.54 o                         
  10   0  -8         56.96         58.51         9.33 o                         
  12   0  -8         11.16         17.93         5.92 o                         
   1   1  -8         92.24         89.14         4.47 o                         
   2   1  -8         75.33         77.46         4.12 o                         
   3   1  -8        308.60        313.13         7.45 o                         
   4   1  -8          1.43          0.45         1.08 o                         
   5   1  -8        217.22        231.77         8.50 o                         
   6   1  -8        190.29        178.12        10.16 o                         
   7   1  -8          7.94         10.38         2.68 o                         
   8   1  -8         10.82         16.25         3.48 o                         
   9   1  -8         51.28         50.75         5.99 o                         
  10   1  -8         20.12         17.73         3.74 o                         
  11   1  -8         11.03         12.57         4.28 o                         
  12   1  -8         13.99         16.04         3.80 o                         
   0   2  -8        110.42        103.87         4.75 o                         
   1   2  -8        108.17        109.75         4.29 o                         
   2   2  -8        253.08        243.27         5.89 o                         
   3   2  -8         96.48         96.80         4.33 o                         
   4   2  -8         73.89         72.73         5.72 o                         
   5   2  -8        130.02        124.44         7.79 o                         
   6   2  -8        251.96        268.39        13.82 o                         
   7   2  -8        146.75        134.86         9.19 o                         
   8   2  -8          6.65          3.63         1.82 o                         
   9   2  -8          6.46          3.57         1.74 o                         
  10   2  -8          3.95          9.49         3.26 o                         
  11   2  -8          4.33          9.77         3.13 o                         
  12   2  -8          2.03          3.31         1.91 o                         
   1   3  -8         27.02         26.21         2.79 o                         
   2   3  -8         19.83         19.88         1.54 o                         
   3   3  -8         21.51         20.69         2.11 o                         
   4   3  -8        131.29        129.05         7.92 o                         
   5   3  -8         31.73         29.19         3.93 o                         
   6   3  -8        120.27        118.08        11.87 o                         
   7   3  -8         43.63         45.76         7.84 o                         
   8   3  -8          9.65         11.31         4.26 o                         
   9   3  -8         23.28         20.58         5.53 o                         
  10   3  -8          4.69          5.49         3.45 o                         
  11   3  -8          2.31         12.86         4.84 o                         
  12   3  -8         12.08         25.00         6.38 o                         
   0   4  -8        344.78        344.56         7.75 o                         
   1   4  -8         18.89         15.34         2.23 o                         
   2   4  -8        218.06        202.41        10.32 o                         
   3   4  -8          7.97         11.65         1.92 o                         
   4   4  -8        115.26        120.63         5.09 o                         
   5   4  -8        158.75        167.80        13.32 o                         
   6   4  -8         25.92         15.87         4.52 o                         
   8   4  -8         88.04         91.62        11.24 o                         
   9   4  -8         10.41         12.00         4.37 o                         
  10   4  -8          1.39          1.08         2.33 o                         
  11   4  -8         25.95         25.54         6.33 o                         
   1   5  -8          0.26          1.68         1.52 o                         
   2   5  -8         95.51         93.82         7.35 o                         
   3   5  -8         59.21         53.77         3.77 o                         
   4   5  -8         74.77         72.13         4.30 o                         
   5   5  -8         24.14         16.54         4.54 o                         
   6   5  -8         12.62         12.63         3.93 o                         
  11   5  -8         25.36         33.13         7.85 o                         
   0   6  -8         10.59         12.34         4.07 o                         
   1   6  -8         13.93          9.54         2.60 o                         
   2   6  -8         81.11         88.17         7.46 o                         
   3   6  -8         38.01         37.01         4.93 o                         
   4   6  -8         10.65         11.41         2.85 o                         
   5   6  -8         25.18         24.57         5.63 o                         
   6   6  -8         51.38         60.78         9.02 o                         
   1   7  -8         31.85         32.17         4.74 o                         
   2   7  -8         18.69         22.02         3.83 o                         
   3   7  -8         56.96         71.17         8.41 o                         
   4   7  -8         15.67         15.65         3.37 o                         
   5   7  -8         54.58         63.69         6.77 o                         
   6   7  -8          1.07          0.46         2.24 o                         
   0   8  -8         50.79         60.71         9.54 o                         
   1   8  -8         30.02         32.45         5.00 o                         
   2   8  -8          2.30          2.05         2.84 o                         
   3   8  -8          4.18          1.53         1.50 o                         
   4   8  -8         79.52         91.79         8.90 o                         
   5   8  -8          7.62          7.90         2.72 o                         
   6   8  -8          6.70          4.93         2.93 o                         
   1   9  -8          0.95          1.21         2.28 o                         
   2   9  -8          1.18          2.09         1.46 o                         
   3   9  -8         15.32         13.08         3.41 o                         
   4   9  -8          2.28          4.93         2.30 o                         
   5   9  -8         11.71         13.14         3.31 o                         
   6   9  -8          1.29         -0.91         4.84 o                         
   0  10  -8          2.38          5.25         2.97 o                         
   1  10  -8          7.19          6.65         2.68 o                         
   2  10  -8          0.33          2.17         5.60 o                         
   3  10  -8          7.24          4.46         2.52 o                         
   4  10  -8          5.80          2.13         3.24 o                         
   2   0  -7          3.68          4.09         1.25 o                         
   4   0  -7        235.68        251.66         9.21 o                         
   6   0  -7        334.49        356.14        19.02 o                         
   8   0  -7         36.43         29.47         6.12 o                         
  10   0  -7         80.09         78.03        10.30 o                         
  12   0  -7         48.03         55.34         9.44 o                         
   0   1  -7        544.92        596.68        19.95 o                         
   1   1  -7         27.40         31.17         2.09 o                         
   2   1  -7         55.11         55.41         2.92 o                         
   3   1  -7         36.16         34.95         2.34 o                         
   4   1  -7        312.72        304.58         8.90 o                         
   5   1  -7         84.82         86.90         4.96 o                         
   6   1  -7        125.73        127.63         8.13 o                         
   7   1  -7        477.14        505.22        16.77 o                         
   8   1  -7         45.63         50.04         5.57 o                         
   9   1  -7         31.77         29.73         4.36 o                         
  10   1  -7          5.57          7.96         2.60 o                         
  11   1  -7          5.40          7.42         2.65 o                         
  12   1  -7          3.18          4.38         2.28 o                         
  13   1  -7          2.05         -0.65         1.44 o                         
   1   2  -7          3.86          2.44         0.69 o                         
   2   2  -7        196.78        206.05         5.01 o                         
   3   2  -7        346.25        353.26         7.69 o                         
   4   2  -7        158.85        160.40         6.70 o                         
   5   2  -7        186.75        194.37         7.64 o                         
   6   2  -7         46.12         37.51         4.61 o                         
   7   2  -7        169.55        184.59        10.24 o                         
   8   2  -7         60.82         67.12         6.37 o                         
   9   2  -7          9.93         10.40         2.61 o                         
  10   2  -7         15.99         11.10         2.92 o                         
  11   2  -7         27.89         27.64         4.63 o                         
  12   2  -7          6.34          8.94         2.83 o                         
  13   2  -7         11.00         12.28         3.19 o                         
   0   3  -7        363.69        373.27        17.83 o                         
   1   3  -7         97.19         95.93         3.15 o                         
   2   3  -7        256.58        274.94         5.44 o                         
   3   3  -7         23.91         27.90         2.77 o                         
   4   3  -7         97.32         90.22         8.66 o                         
   5   3  -7        378.03        357.50        17.56 o                         
   8   3  -7        128.12        137.10        13.00 o                         
   9   3  -7         37.31         29.39         6.20 o                         
  10   3  -7         67.35         81.77         7.64 o                         
  11   3  -7          6.50          9.17         2.89 o                         
  12   3  -7         12.96         11.13         4.62 o                         
  13   3  -7          5.22          6.18         3.53 o                         
   1   4  -7         22.75         19.17         5.56 o                         
   2   4  -7         58.47         62.06         4.42 o                         
   3   4  -7        145.12        146.07         6.23 o                         
   4   4  -7         17.49         18.65         2.05 o                         
   5   4  -7        170.89        195.37        13.82 o                         
   6   4  -7         57.13         59.16         7.84 o                         
  11   4  -7          4.07          5.99         3.23 o                         
  12   4  -7          2.71         -1.97         2.24 o                         
   0   5  -7        284.52        279.72         7.04 o                         
   1   5  -7         56.29         55.00         5.36 o                         
   2   5  -7        109.99        109.85         7.56 o                         
   3   5  -7        155.37        169.65        13.12 o                         
   4   5  -7         43.13         47.93         3.47 o                         
   5   5  -7        258.88        233.26        17.18 o                         
   6   5  -7         62.18         65.29         8.69 o                         
   1   6  -7         51.57         53.62         3.14 o                         
   2   6  -7         24.98         26.59         3.95 o                         
   3   6  -7         10.38         10.03         2.60 o                         
   4   6  -7         21.97         33.11         6.25 o                         
   5   6  -7        123.75        136.35        12.71 o                         
   6   6  -7         32.24         37.54         7.01 o                         
   0   7  -7        132.99        148.59        13.56 o                         
   1   7  -7         38.15         41.03         5.09 o                         
   2   7  -7         86.92         93.57         7.70 o                         
   3   7  -7          4.18          3.27         1.98 o                         
   4   7  -7         72.27         65.48         7.42 o                         
   5   7  -7         61.69         53.04         8.32 o                         
   6   7  -7          3.41          8.22         3.81 o                         
   1   8  -7          4.16          1.84         1.35 o                         
   2   8  -7         52.15         52.09         5.92 o                         
   3   8  -7         29.87         26.03         4.34 o                         
   4   8  -7         31.64         37.89         5.16 o                         
   5   8  -7         16.11         19.34         3.78 o                         
   6   8  -7         20.73         26.74         6.51 o                         
   0   9  -7          8.06          3.31         2.61 o                         
   1   9  -7          1.73          3.09         1.75 o                         
   2   9  -7         12.88         14.21         3.31 o                         
   3   9  -7         21.19         23.82         4.19 o                         
   4   9  -7          9.90         10.97         2.85 o                         
   5   9  -7          5.63         11.77         3.18 o                         
   6   9  -7          0.64          2.53         1.80 o                         
   7   9  -7         14.01         15.07         4.88 o                         
   1  10  -7          4.17          2.85         1.65 o                         
   2  10  -7         11.01         12.74         3.39 o                         
   3  10  -7          5.26          4.45         8.51 o                         
   4  10  -7          4.97          3.82         2.27 o                         
   5  10  -7         11.71         11.03         3.15 o                         
   6  10  -7          5.46          8.88         3.80 o                         
   0  11  -7          1.16         -3.45         3.45 o                         
   1  11  -7          4.31          4.16         3.29 o                         
   2  11  -7         11.34         12.43         4.90 o                         
   3  11  -7          0.85          1.31         1.90 o                         
   0   0  -6        564.07        648.81        18.22 o                         
   2   0  -6        765.51        806.25        19.01 o                         
   4   0  -6        108.06        107.10         5.63 o                         
   6   0  -6        370.41        405.16        19.41 o                         
   8   0  -6        511.79        477.97        22.96 o                         
  10   0  -6        122.91        108.49        11.76 o                         
  12   0  -6         16.09         17.18         4.99 o                         
  14   0  -6          3.03          1.55         2.33 o                         
   1   1  -6        318.40        345.68         7.28 o                         
   2   1  -6         45.14         51.18         2.38 o                         
   3   1  -6         16.87         17.96         1.78 o                         
   4   1  -6        214.48        228.17         7.26 o                         
   5   1  -6        232.34        240.59        10.18 o                         
   6   1  -6         11.08         13.09         2.62 o                         
   7   1  -6        417.60        443.89        14.89 o                         
   8   1  -6         58.17         60.90         6.30 o                         
   9   1  -6         32.64         27.82         4.18 o                         
  10   1  -6         20.53         13.92         3.13 o                         
  11   1  -6          2.31          0.89         1.27 o                         
  12   1  -6         16.07         16.37         3.46 o                         
  13   1  -6         19.10         21.93         4.31 o                         
  14   1  -6          8.60         10.88         3.34 o                         
   0   2  -6        277.68        309.29         9.37 o                         
   1   2  -6        683.48        722.89         9.83 o                         
   2   2  -6        639.68        648.96         8.71 o                         
   3   2  -6         61.42         64.10         3.07 o                         
   4   2  -6        393.32        400.84        12.09 o                         
   5   2  -6        105.29        117.54         6.82 o                         
   6   2  -6        105.52        109.78         7.25 o                         
   7   2  -6        440.40        432.43        14.92 o                         
   8   2  -6        117.27        109.25         7.84 o                         
   9   2  -6          9.18         10.90         2.72 o                         
  10   2  -6         12.31         13.78         4.50 o                         
  11   2  -6          5.37          2.89         4.61 o                         
  12   2  -6         17.16          8.26         6.84 o                         
  13   2  -6          0.58         -0.08         2.28 o                         
  14   2  -6          3.97          5.97         2.30 o                         
   1   3  -6         17.81         15.74         2.36 o                         
   2   3  -6         32.93         32.66         2.89 o                         
   3   3  -6         53.45         50.24         3.20 o                         
   4   3  -6        116.60        120.14         3.95 o                         
   5   3  -6        165.71        146.24        10.82 o                         
   8   3  -6          1.62          2.84         2.20 o                         
   9   3  -6         85.71         81.75        10.04 o                         
  10   3  -6        200.92        213.25        16.56 o                         
  11   3  -6         54.29         51.99         6.00 o                         
  12   3  -6          0.99          2.21         3.92 o                         
  13   3  -6          5.75          0.67         1.46 o                         
  14   3  -6          2.76          4.54         3.62 o                         
   0   4  -6        447.27        440.63        19.01 o                         
   1   4  -6         87.51         88.40         6.10 o                         
   2   4  -6         31.97         34.66         5.34 o                         
   3   4  -6         60.68         55.74         6.78 o                         
   4   4  -6        156.72        157.86         5.34 o                         
   5   4  -6        147.82        154.40        11.73 o                         
  13   4  -6          0.72          0.38         2.39 o                         
   1   5  -6         12.73         11.52         2.36 o                         
   2   5  -6        205.55        193.50         9.44 o                         
   3   5  -6        230.60        211.55        13.89 o                         
   4   5  -6        202.93        211.19        14.09 o                         
   5   5  -6         33.68         40.46         6.38 o                         
   6   5  -6        110.98        102.85        10.45 o                         
   0   6  -6        447.28        444.12        29.84 o                         
   1   6  -6         31.19         29.53         2.33 o                         
   2   6  -6         42.74         38.51         2.99 o                         
   3   6  -6         34.64         43.48         4.89 o                         
   4   6  -6         55.89         48.96         7.25 o                         
   5   6  -6        136.68        134.16        12.20 o                         
   6   6  -6        264.97        316.75        19.11 o                         
   1   7  -6         68.87         63.67         3.57 o                         
   2   7  -6         72.04         66.12         4.05 o                         
   3   7  -6         13.45         11.62         2.20 o                         
   4   7  -6         10.35         10.63         1.87 o                         
   5   7  -6         52.36         41.87         7.25 o                         
   6   7  -6          1.86          1.98         2.13 o                         
   0   8  -6         40.44         41.26         7.29 o                         
   1   8  -6         49.77         49.78         5.61 o                         
   2   8  -6         10.86         12.47         2.83 o                         
   3   8  -6         93.54         95.33         7.76 o                         
   4   8  -6         19.21         22.74         3.82 o                         
   5   8  -6         61.20         62.60         6.48 o                         
   1   9  -6         23.05         22.12         4.57 o                         
   2   9  -6          0.16         -0.47         1.24 o                         
   3   9  -6          3.35          3.06         1.52 o                         
   4   9  -6          2.82          2.44         1.73 o                         
   5   9  -6         36.04         39.58         5.86 o                         
   6   9  -6          6.73          3.16         2.02 o                         
   0  10  -6         59.30         44.70         8.11 o                         
   1  10  -6         58.20         58.27         6.58 o                         
   2  10  -6         23.96         32.14         4.91 o                         
   3  10  -6          3.90          3.10         1.66 o                         
   4  10  -6          2.15          0.70         2.16 o                         
   5  10  -6         34.87         36.94         5.48 o                         
   6  10  -6         16.85         23.13         6.17 o                         
   7  10  -6          3.63          1.80         2.36 o                         
   8  10  -6          1.89         10.90         4.64 o                         
   1  11  -6          0.03         -1.46         1.99 o                         
   2  11  -6         11.86         14.65         4.10 o                         
   3  11  -6          5.75          8.53         2.80 o                         
   4  11  -6          9.46          6.49         5.74 o                         
   5  11  -6          2.35         -1.71         1.71 o                         
   0  12  -6          0.82          8.12         3.88 o                         
   1  12  -6          2.05          1.59         1.46 o                         
   2   0  -5        223.15        222.32         9.01 o                         
   6   0  -5         31.48         31.67         5.23 o                         
   8   0  -5        204.19        194.02        13.86 o                         
  10   0  -5        602.38        619.87        26.71 o                         
  12   0  -5         61.29         56.15         8.68 o                         
  14   0  -5          2.31          4.83         2.80 o                         
   0   1  -5        422.09        467.74        13.95 o                         
   1   1  -5        986.49       1067.71         9.27 o                         
   2   1  -5        999.39       1071.79        13.65 o                         
   3   1  -5        446.96        476.06         9.27 o                         
   4   1  -5        380.52        410.06        14.32 o                         
   6   1  -5        362.96        404.06        12.97 o                         
   7   1  -5        103.63        108.99         8.65 o                         
   8   1  -5          9.88          9.51         2.46 o                         
   9   1  -5         47.90         47.58         5.09 o                         
  10   1  -5         93.20         96.27         9.13 o                         
  11   1  -5         47.11         34.56         4.75 o                         
  12   1  -5          2.65          5.36         1.97 o                         
  13   1  -5         10.94         10.30         2.84 o                         
  14   1  -5          7.02          5.81         2.07 o                         
  15   1  -5          2.80          1.22         1.57 o                         
   1   2  -5        253.43        266.63         5.33 o                         
   2   2  -5         72.21         69.78         2.48 o                         
   3   2  -5         66.17         74.71         3.24 o                         
   4   2  -5        320.09        334.17        13.98 o                         
   6   2  -5         67.52         67.99         7.66 o                         
   7   2  -5        109.02        104.52         9.94 o                         
   8   2  -5        121.33        130.17        11.49 o                         
   9   2  -5         79.04         81.69         9.39 o                         
  10   2  -5        112.99        105.23         7.82 o                         
  11   2  -5          8.90         12.58         3.00 o                         
  12   2  -5          1.36          2.32         3.07 o                         
  13   2  -5          9.81         15.79         3.41 o                         
  14   2  -5          6.99          6.92         2.56 o                         
  15   2  -5         10.40         11.16         3.30 o                         
   0   3  -5        400.63        410.67        16.26 o                         
   1   3  -5         54.95         51.34         3.29 o                         
   2   3  -5         84.03         82.73         7.22 o                         
   3   3  -5         36.39         37.44         5.04 o                         
   4   3  -5         10.37         10.28         1.32 o                         
   5   3  -5         89.91         90.80         8.21 o                         
   7   3  -5        184.99        183.79        13.21 o                         
   8   3  -5        251.01        250.99        15.93 o                         
   9   3  -5         18.51         10.85         3.58 o                         
  10   3  -5         28.99         29.22         5.99 o                         
  11   3  -5         17.52         23.26         5.57 o                         
  12   3  -5          1.31          3.62         2.57 o                         
  13   3  -5          8.35          7.73         3.61 o                         
  14   3  -5          7.13         12.78         3.34 o                         
   1   4  -5        540.21        554.02        14.21 o                         
   2   4  -5        153.89        146.73        10.29 o                         
   3   4  -5        137.96        136.80         7.28 o                         
   4   4  -5         35.62         29.19         4.34 o                         
   5   4  -5         76.54         91.56         8.72 o                         
   0   5  -5        917.52        979.95        13.80 o                         
   1   5  -5         52.78         56.47         4.83 o                         
   2   5  -5        153.27        145.20         7.75 o                         
   3   5  -5        107.54        100.92         9.04 o                         
   4   5  -5        259.96        259.43        14.95 o                         
   5   5  -5         61.03         54.18         7.08 o                         
   6   5  -5        142.29        120.21         4.42 o                         
   1   6  -5         13.83         15.02         1.69 o                         
   2   6  -5          7.26          6.81         1.08 o                         
   3   6  -5          2.36          3.10         1.37 o                         
   4   6  -5          5.66          0.67         1.42 o                         
   5   6  -5         64.22         60.59         7.93 o                         
   7   6  -5         17.03         15.04         1.89 o                         
   0   7  -5        279.36        279.30         7.39 o                         
   1   7  -5         14.70         15.29         1.84 o                         
   2   7  -5         71.22         70.92         3.68 o                         
   3   7  -5          0.47          0.37         0.71 o                         
   4   7  -5         18.06         17.40         2.71 o                         
   5   7  -5        104.65        101.01        10.62 o                         
   1   8  -5          3.54          4.02         0.92 o                         
   2   8  -5         56.47         57.06         3.43 o                         
   3   8  -5         82.17         80.89         4.98 o                         
   4   8  -5         87.52         85.22         5.31 o                         
   5   8  -5         10.04         12.34         2.84 o                         
   0   9  -5        157.12        168.49        14.28 o                         
   1   9  -5         56.30         52.91         5.86 o                         
   2   9  -5          7.00          4.78         1.79 o                         
   3   9  -5         11.16         12.85         2.89 o                         
   4   9  -5          6.35          2.92         4.18 o                         
   5   9  -5         58.17         55.70         6.23 o                         
   6   9  -5         53.07         48.94         8.35 o                         
   1  10  -5         21.29         21.48         3.83 o                         
   2  10  -5         35.12         28.28         4.43 o                         
   3  10  -5         13.14         16.24         3.33 o                         
   4  10  -5          7.45          4.92         5.02 o                         
   5  10  -5          7.61          8.54         2.66 o                         
   6  10  -5          0.28         -2.72         2.72 o                         
   7  10  -5          9.04          9.01         4.37 o                         
   8  10  -5          0.70          3.23         2.75 o                         
   0  11  -5        255.59        246.14        18.84 o                         
   1  11  -5         72.35         65.06         6.86 o                         
   2  11  -5        104.02        112.92         9.07 o                         
   3  11  -5          6.67         10.21         5.12 o                         
   4  11  -5          1.69          2.16         1.84 o                         
   5  11  -5         14.83         15.34         5.15 o                         
   6  11  -5         11.88          6.10         3.83 o                         
   7  11  -5          2.80          9.35         4.60 o                         
   1  12  -5          3.66          4.38         2.03 o                         
   2  12  -5          2.69          5.34         2.44 o                         
   3  12  -5          0.87         -1.07         3.84 o                         
   4  12  -5          0.99          2.18         3.43 o                         
   0   0  -4       1662.84       1705.49        24.11 o                         
   2   0  -4        206.70        209.58         7.86 o                         
   8   0  -4         59.95         51.98         6.88 o                         
  10   0  -4         54.36         52.81         7.64 o                         
  12   0  -4         24.06         23.58         5.68 o                         
  14   0  -4         12.75         11.15         4.09 o                         
   1   1  -4        566.99        611.81         6.70 o                         
   2   1  -4        422.79        425.84         6.93 o                         
   3   1  -4        240.40        249.89        10.09 o                         
   4   1  -4        212.29        219.19        10.04 o                         
   7   1  -4         33.02         33.31         5.29 o                         
   8   1  -4         26.25         28.82         3.70 o                         
   9   1  -4        283.36        294.19        11.98 o                         
  10   1  -4         93.26         80.68         6.53 o                         
  11   1  -4         34.95         28.64         4.10 o                         
  12   1  -4          4.36          2.80         1.49 o                         
  13   1  -4          1.81         -2.01         2.01 o                         
  14   1  -4         10.02          8.87         2.86 o                         
  15   1  -4         12.68         17.04         3.83 o                         
   0   2  -4       3146.25       3138.07        38.37 o                         
   1   2  -4        195.88        177.50         4.25 o                         
   2   2  -4        404.95        428.42        14.17 o                         
   3   2  -4        730.02        778.92        16.81 o                         
   4   2  -4        122.80        124.05         8.14 o                         
   7   2  -4        150.63        150.24        11.32 o                         
   8   2  -4         34.56         36.99         5.85 o                         
   9   2  -4         81.52         89.90         9.31 o                         
  10   2  -4         28.82         29.63         5.58 o                         
  11   2  -4        133.98        121.85        11.93 o                         
  12   2  -4        189.51        198.51        11.07 o                         
  13   2  -4         42.15         45.58         5.51 o                         
  14   2  -4          2.11          3.37         1.65 o                         
  15   2  -4          2.13          3.92         1.94 o                         
   1   3  -4         35.15         33.59         4.31 o                         
   2   3  -4        179.22        179.14         7.14 o                         
   3   3  -4         65.67         62.05         6.14 o                         
   4   3  -4         46.41         50.00         4.10 o                         
   5   3  -4        219.98        208.87        13.05 o                         
   7   3  -4         38.80         45.46         6.38 o                         
   8   3  -4        166.24        160.87        12.07 o                         
   9   3  -4         42.49         36.26         6.15 o                         
  10   3  -4        205.62        176.71        14.04 o                         
  11   3  -4         53.49         48.48         7.67 o                         
  12   3  -4         13.61         14.25         4.39 o                         
  13   3  -4         10.21          4.91         2.85 o                         
  14   3  -4         12.74         11.52         3.69 o                         
  15   3  -4         10.11         10.79         4.75 o                         
   0   4  -4         12.59         15.08         1.61 o                         
   1   4  -4        793.12        820.20        21.26 o                         
   2   4  -4        212.20        236.56        11.82 o                         
   3   4  -4         56.00         55.63         6.18 o                         
   4   4  -4         47.61         64.41         7.09 o                         
   5   4  -4        530.83        599.16        22.99 o                         
   6   4  -4        143.35        139.89         4.23 o                         
   1   5  -4         42.26         44.29         3.90 o                         
   3   5  -4         77.55         85.89         8.16 o                         
   4   5  -4        171.13        171.92         8.28 o                         
   5   5  -4         27.52         32.72         5.30 o                         
   6   5  -4        134.17        128.56         5.88 o                         
   7   5  -4         19.50         20.11         2.20 o                         
   0   6  -4        117.20        126.17         4.25 o                         
   1   6  -4          7.41          7.16         1.00 o                         
   2   6  -4         27.53         30.88         2.60 o                         
   3   6  -4         14.77         12.56         1.72 o                         
   4   6  -4         39.57         34.84         5.64 o                         
   5   6  -4          6.13          8.62         3.17 o                         
   7   6  -4        105.81        107.12         6.29 o                         
   8   6  -4         81.57         79.04         5.16 o                         
   1   7  -4        106.45        112.77         4.26 o                         
   2   7  -4         74.60         77.17         4.35 o                         
   3   7  -4          5.25          5.84         1.12 o                         
   4   7  -4          0.57          2.38         0.93 o                         
   5   7  -4         49.10         47.59         7.16 o                         
   7   7  -4         32.79         32.34         3.96 o                         
   0   8  -4        895.18        845.51        17.23 o                         
   1   8  -4        445.81        420.49        10.63 o                         
   2   8  -4        413.39        396.03         9.96 o                         
   3   8  -4         12.56         11.92         1.81 o                         
   4   8  -4        133.39        141.69         8.14 o                         
   5   8  -4         94.88        103.51        11.05 o                         
   1   9  -4         11.25         14.20         2.02 o                         
   2   9  -4         21.54         20.72         2.15 o                         
   3   9  -4          0.33          1.94         1.28 o                         
   4   9  -4          4.56          7.37         2.20 o                         
   5   9  -4          6.89          7.64         4.36 o                         
   6   9  -4         42.06         38.39         7.16 o                         
   0  10  -4         62.71         66.29         9.04 o                         
   1  10  -4         52.28         56.82         5.92 o                         
   2  10  -4          9.24          7.57         3.90 o                         
   3  10  -4          6.68          3.75         1.68 o                         
   4  10  -4         21.03         21.29         3.86 o                         
   5  10  -4         24.24         25.80         6.01 o                         
   6  10  -4          9.69         10.82         4.22 o                         
   7  10  -4         14.68         17.44         5.42 o                         
   8  10  -4         16.95         18.38         5.63 o                         
   1  11  -4          2.87          2.06         1.52 o                         
   2  11  -4         16.39         17.07         3.58 o                         
   3  11  -4         20.12         19.66         3.70 o                         
   4  11  -4         15.57         12.71         3.14 o                         
   5  11  -4          4.11          3.33         2.00 o                         
   6  11  -4         18.69         19.98         5.86 o                         
   7  11  -4          3.47          2.50         2.14 o                         
   8  11  -4          1.12         -1.56         2.34 o                         
   0  12  -4        131.16        165.16        15.49 o                         
   1  12  -4         24.62         21.36         4.10 o                         
   2  12  -4         18.66         19.78         4.09 o                         
   3  12  -4          1.17          3.27         2.12 o                         
   4  12  -4          6.75         14.55         4.94 o                         
   5  12  -4          4.08          7.53         3.86 o                         
   6  12  -4         30.38         19.08         5.99 o                         
   2   0  -3        527.43        521.01        10.99 o                         
   6   0  -3        835.01        917.33        25.70 o                         
   8   0  -3        465.17        473.49        19.60 o                         
  10   0  -3        174.62        167.83        12.79 o                         
  12   0  -3          0.35          1.56         1.80 o                         
  14   0  -3         11.31          8.17         3.11 o                         
  16   0  -3         32.13         36.47         7.60 o                         
   1   1  -3       1864.32       1749.10        17.08 o                         
   2   1  -3         30.30         25.07         1.14 o                         
   3   1  -3        612.11        647.76        15.20 o                         
   6   1  -3        170.52        164.70        11.12 o                         
   7   1  -3         85.26         87.77         4.80 o                         
   8   1  -3        243.64        247.42        10.21 o                         
   9   1  -3        129.92        124.09        10.44 o                         
  10   1  -3        171.42        177.23         9.25 o                         
  11   1  -3        207.19        192.04         9.97 o                         
  12   1  -3        203.36        209.75        10.90 o                         
  13   1  -3         20.99         20.40         3.58 o                         
  14   1  -3         11.98         12.13         4.17 o                         
  15   1  -3         14.26         14.57         3.32 o                         
  16   1  -3          0.31          0.16         1.07 o                         
   2   2  -3         98.37        102.04         6.38 o                         
   3   2  -3         84.98         80.38         5.89 o                         
   6   2  -3        317.07        327.31        14.77 o                         
   7   2  -3         53.24         43.83         5.88 o                         
   8   2  -3         90.43         97.63         8.78 o                         
   9   2  -3        212.22        210.94        13.49 o                         
  10   2  -3        304.82        277.53        16.28 o                         
  11   2  -3         12.66         11.57         3.89 o                         
  12   2  -3          3.77          5.26         2.64 o                         
  13   2  -3         22.26         19.28         3.63 o                         
  14   2  -3          8.67          7.64         2.47 o                         
  15   2  -3          2.86          2.72         1.73 o                         
   1   3  -3        466.30        427.16        12.99 o                         
   2   3  -3        146.37        145.66         8.35 o                         
   4   3  -3       1100.44       1168.81        25.98 o                         
   5   3  -3         58.39         62.09         2.92 o                         
   7   3  -3        246.47        261.62        13.95 o                         
   8   3  -3         31.33         36.82         5.61 o                         
   9   3  -3         78.63         79.56         8.53 o                         
  10   3  -3        148.90        151.30        12.31 o                         
  11   3  -3         42.53         34.45         6.25 o                         
  12   3  -3          7.57          8.84         3.26 o                         
  13   3  -3         32.95         30.70         6.23 o                         
  14   3  -3          0.23          2.52         2.74 o                         
  15   3  -3          1.90          2.02         2.19 o                         
   1   4  -3         45.59         52.16         3.20 o                         
   2   4  -3         85.38         83.40         6.46 o                         
   3   4  -3        189.93        182.75        10.43 o                         
   5   4  -3        465.12        501.22        19.51 o                         
   6   4  -3          5.85          5.05         1.13 o                         
   0   5  -3       1684.41       1726.14        16.24 o                         
   1   5  -3       2714.63       2710.65        29.29 o                         
   2   5  -3        925.22        903.03        14.52 o                         
   3   5  -3        287.33        306.81        13.57 o                         
   4   5  -3        371.41        389.51        11.67 o                         
   5   5  -3         18.17         21.81         2.99 o                         
   6   5  -3        562.60        576.14        11.89 o                         
   7   5  -3         30.61         38.59         3.15 o                         
   8   5  -3        111.28        115.68         6.70 o                         
   9   5  -3          2.85         -0.78         2.47 o                         
   1   6  -3         20.51         17.62         1.54 o                         
   2   6  -3         68.37         68.98         3.22 o                         
   3   6  -3         72.19         79.44         4.89 o                         
   4   6  -3         93.90         99.10         4.26 o                         
   5   6  -3         41.18         41.67         5.82 o                         
   6   6  -3        176.33        188.10        12.87 o                         
   7   6  -3         32.60         33.28         3.27 o                         
   8   6  -3         62.41         62.31         4.55 o                         
   9   6  -3          5.86          4.01         1.20 o                         
  10   6  -3        161.77        157.76        13.72 o                         
   0   7  -3        460.23        464.87         8.88 o                         
   1   7  -3          9.80         10.54         1.03 o                         
   2   7  -3        142.08        142.06         5.00 o                         
   3   7  -3         63.88         64.79         3.16 o                         
   4   7  -3         15.16         16.21         2.07 o                         
   5   7  -3        119.09        125.07        10.51 o                         
   6   7  -3        130.19        133.34        11.34 o                         
   7   7  -3         53.79         53.17         4.48 o                         
   8   7  -3         61.66         60.46         4.83 o                         
   9   7  -3          2.61          1.81         1.90 o                         
  10   7  -3         23.76         41.20         7.34 o                         
  11   7  -3          9.44          8.45         3.49 o                         
   1   8  -3         31.62         27.78         1.87 o                         
   2   8  -3          2.06          0.80         0.55 o                         
   3   8  -3         12.45         12.02         1.42 o                         
   4   8  -3         27.16         24.25         3.59 o                         
   5   8  -3          1.05          1.95         1.91 o                         
   6   8  -3         86.94         94.33         9.90 o                         
   7   8  -3         33.40         36.20         6.38 o                         
   8   8  -3          9.52         11.05         3.86 o                         
   9   8  -3          0.36         -2.49         2.59 o                         
  10   8  -3         47.40         34.43         6.97 o                         
  11   8  -3          5.20          1.46         2.16 o                         
   0   9  -3        514.28        573.32        58.50 o                         
   1   9  -3        238.37        218.41         7.05 o                         
   2   9  -3         21.12         13.87         1.70 o                         
   4   9  -3          9.11          6.05         1.58 o                         
   5   9  -3         22.79         20.17         3.66 o                         
   6   9  -3          7.18         11.34         2.48 o                         
   7   9  -3         80.36         93.52        10.67 o                         
   8   9  -3         31.26         41.36         7.51 o                         
   9   9  -3          3.68          7.18         3.77 o                         
  10   9  -3          0.08         -3.47         3.47 o                         
  11   9  -3          2.98          0.08         3.23 o                         
   1  10  -3          0.14         -0.93         0.93 o                         
   2  10  -3         42.55         46.61         4.08 o                         
   3  10  -3         22.16         19.23         2.77 o                         
   4  10  -3          0.84          1.04         1.33 o                         
   5  10  -3         16.04         19.21         3.41 o                         
   6  10  -3         27.13         34.51         5.77 o                         
   7  10  -3          1.86         -0.55         1.52 o                         
   8  10  -3          4.29          3.43         1.77 o                         
   9  10  -3          1.32         -1.90         2.10 o                         
  10  10  -3          1.42          1.23         1.71 o                         
   0  11  -3         32.63         29.09         6.23 o                         
   1  11  -3          4.54          5.21         1.43 o                         
   2  11  -3          8.92         13.13         2.27 o                         
   3  11  -3         16.99         14.07         2.49 o                         
   4  11  -3         36.89         39.01         4.91 o                         
   5  11  -3         27.80         24.62         4.12 o                         
   6  11  -3         20.85         20.50         3.80 o                         
   7  11  -3          6.98          9.34         6.86 o                         
   8  11  -3         53.72         53.93         6.58 o                         
   9  11  -3          3.70          1.84         3.01 o                         
   1  12  -3          4.38          4.42         1.99 o                         
   2  12  -3          7.81          7.83         2.00 o                         
   3  12  -3          5.47          9.69         2.04 o                         
   4  12  -3          2.57          0.58         1.97 o                         
   5  12  -3          6.95          5.88         3.44 o                         
   6  12  -3         11.39         10.60         3.01 o                         
   7  12  -3          3.14          2.52         2.59 o                         
   0  13  -3         21.62         25.59         6.47 o                         
   1  13  -3          6.41          9.40         2.81 o                         
   2  13  -3          2.15          3.77         3.11 o                         
   3  13  -3          2.33         -2.42         2.42 o                         
   2   0  -2       4772.89       4434.58        29.27 o                         
   6   0  -2         96.88         97.00         5.41 o                         
   8   0  -2        469.64        477.79        13.39 o                         
  10   0  -2        965.31        953.31        28.80 o                         
  12   0  -2         81.52         67.17         8.55 o                         
  14   0  -2         34.74         31.19         6.26 o                         
  16   0  -2          7.61          7.38         3.43 o                         
   2   1  -2         17.15         18.86         2.24 o                         
   4   1  -2        113.26        113.81         7.32 o                         
   5   1  -2       1530.00       1562.73        47.56 o                         
   6   1  -2        448.51        476.43        11.75 o                         
   7   1  -2        223.11        221.33         7.10 o                         
   8   1  -2        205.66        212.51         7.39 o                         
   9   1  -2         33.28         34.40         3.82 o                         
  10   1  -2          4.77          7.61         3.10 o                         
  11   1  -2        166.07        166.00         8.93 o                         
  12   1  -2        149.09        148.35        10.17 o                         
  13   1  -2         14.54         16.08         3.13 o                         
  14   1  -2         26.13         29.76         4.30 o                         
  15   1  -2          0.50          1.01         1.13 o                         
  16   1  -2          0.67          2.79         2.29 o                         
   0   2  -2       5854.02       5509.84        36.56 o                         
   4   2  -2       1990.26       1876.75        15.38 o                         
   5   2  -2       1272.36       1374.72        26.49 o                         
   6   2  -2        876.01        878.03        16.09 o                         
   7   2  -2        305.23        323.05         8.36 o                         
   8   2  -2        524.10        544.66        11.49 o                         
   9   2  -2         89.07         90.02         6.10 o                         
  10   2  -2        341.86        378.38        17.92 o                         
  11   2  -2          9.37          4.92         2.77 o                         
  12   2  -2         25.19         25.72         5.43 o                         
  13   2  -2         14.62          8.07         3.22 o                         
  14   2  -2         35.00         37.19         4.82 o                         
  15   2  -2          6.17          5.57         2.60 o                         
  16   2  -2          0.24         -0.52         2.71 o                         
   1   3  -2        145.20        141.86         4.77 o                         
   2   3  -2        297.66        300.91        11.03 o                         
   5   3  -2         92.53         83.13         4.36 o                         
   6   3  -2        449.64        461.83        11.09 o                         
   7   3  -2        244.88        254.68        12.86 o                         
   8   3  -2         14.84         12.27         2.30 o                         
   9   3  -2          7.33          3.53         1.34 o                         
  10   3  -2        362.15        375.91        15.69 o                         
  11   3  -2          4.25          2.22         1.68 o                         
  12   3  -2         11.42          6.31         2.89 o                         
  13   3  -2          1.57          1.84         1.76 o                         
  14   3  -2          1.79          2.27         2.05 o                         
   0   4  -2       2402.54       2303.09        14.43 o                         
   1   4  -2        908.47        812.96         7.57 o                         
   2   4  -2        352.63        356.99         6.98 o                         
   3   4  -2        479.99        436.93        14.58 o                         
   6   4  -2        111.58        102.67         6.01 o                         
   7   4  -2        381.98        397.26        10.61 o                         
   8   4  -2          1.56          0.53         1.27 o                         
   9   4  -2         59.59         56.01         7.06 o                         
  10   4  -2         15.08         16.51         4.52 o                         
  11   4  -2        167.14        178.63        13.92 o                         
  12   4  -2         75.14         74.25         9.44 o                         
   1   5  -2        156.93        145.12         3.38 o                         
   2   5  -2         62.65         63.62         3.83 o                         
   3   5  -2         15.98         14.52         1.97 o                         
   4   5  -2         53.64         53.65         4.01 o                         
   5   5  -2         66.50         64.34         6.64 o                         
   6   5  -2        232.60        227.03         8.80 o                         
   7   5  -2        102.65         94.87         5.31 o                         
   8   5  -2         45.59         49.40         3.98 o                         
   9   5  -2         37.64         32.56         5.71 o                         
  10   5  -2        434.59        423.95        21.25 o                         
  11   5  -2         11.63          8.57         3.42 o                         
  12   5  -2         15.00         16.36         4.63 o                         
  13   5  -2          7.91          8.30         3.19 o                         
   0   6  -2       6281.13       6270.87        31.65 o                         
   1   6  -2       1657.10       1611.02        13.49 o                         
   2   6  -2         45.02         48.18         2.06 o                         
   3   6  -2        661.82        740.13        14.82 o                         
   4   6  -2        264.27        293.44         8.26 o                         
   5   6  -2         26.61         27.07         3.22 o                         
   6   6  -2        123.07        134.94        10.50 o                         
   7   6  -2         29.94         25.16         3.00 o                         
   8   6  -2         28.71         34.38         3.58 o                         
   9   6  -2         11.93         10.11         2.07 o                         
  10   6  -2          5.57          3.35         2.33 o                         
  11   6  -2         39.47         39.65         6.97 o                         
  12   6  -2         21.12         21.52         5.57 o                         
  13   6  -2          1.69          3.77         2.76 o                         
  14   6  -2          6.10         11.53         4.31 o                         
   1   7  -2        134.36        143.44         3.51 o                         
   2   7  -2         41.08         39.47         1.73 o                         
   3   7  -2        154.09        161.05         5.42 o                         
   4   7  -2         64.37         69.37         4.28 o                         
   5   7  -2        122.04        116.04         9.81 o                         
   6   7  -2         53.02         55.73         7.14 o                         
   7   7  -2         44.33         36.28         3.79 o                         
   8   7  -2         78.72         75.75         5.60 o                         
   9   7  -2         70.42         77.46         9.44 o                         
  10   7  -2         52.48         54.81         8.04 o                         
  11   7  -2         18.92         17.68         5.17 o                         
  12   7  -2         24.56         23.78         5.78 o                         
  13   7  -2          7.31          6.38         3.36 o                         
  14   7  -2          2.56          4.60         3.03 o                         
   0   8  -2         17.20         20.05         2.69 o                         
   1   8  -2         71.20         68.61         2.60 o                         
   2   8  -2         23.88         24.69         1.49 o                         
   3   8  -2         13.02         15.42         1.79 o                         
   4   8  -2         62.30         62.09         4.32 o                         
   5   8  -2         26.96         30.58         5.31 o                         
   6   8  -2         57.44         53.85         7.42 o                         
   7   8  -2         26.16         19.89         4.79 o                         
   8   8  -2         67.61         80.33         9.62 o                         
   9   8  -2         64.32         63.00         8.88 o                         
  10   8  -2          0.22         -0.78         2.22 o                         
  11   8  -2          4.94          1.99         2.51 o                         
  12   8  -2         40.71         46.59         8.56 o                         
  13   8  -2          0.47         -2.80         2.80 o                         
   1   9  -2         35.60         34.03         1.96 o                         
   2   9  -2         16.31         16.57         1.39 o                         
   3   9  -2         10.95         10.01         1.82 o                         
   4   9  -2         66.48         68.03         5.68 o                         
   5   9  -2         13.02         16.95         2.94 o                         
   6   9  -2         50.55         53.61         5.39 o                         
   7   9  -2         11.51         15.48         4.44 o                         
   8   9  -2         22.92         30.01         6.31 o                         
   9   9  -2          9.00         12.75         4.18 o                         
  10   9  -2         39.26         28.95         6.45 o                         
  11   9  -2          3.80          7.05         3.83 o                         
  12   9  -2          0.27         -3.13         3.13 o                         
   0  10  -2         36.50         36.21         3.97 o                         
   1  10  -2         36.88         37.84         2.83 o                         
   2  10  -2         10.24          8.63         1.40 o                         
   3  10  -2         12.32         12.34         2.13 o                         
   4  10  -2         43.37         45.35         4.89 o                         
   5  10  -2         30.40         35.81         4.47 o                         
   6  10  -2          1.44          1.47         1.83 o                         
   7  10  -2         73.07         79.85         7.03 o                         
   8  10  -2         16.57         21.58         8.89 o                         
   9  10  -2          4.07          3.72         2.58 o                         
  10  10  -2          0.73         -1.88         2.38 o                         
  11  10  -2          6.66          8.35         3.79 o                         
   1  11  -2          1.76          1.19         0.85 o                         
   2  11  -2          1.45          2.41         0.84 o                         
   3  11  -2          0.65          0.86         1.16 o                         
   4  11  -2         11.99          5.83         2.20 o                         
   5  11  -2          4.33          4.47         3.61 o                         
   6  11  -2          4.32          2.66         1.96 o                         
   7  11  -2         21.39         20.24         3.81 o                         
   8  11  -2          2.12          1.77         3.67 o                         
   9  11  -2          4.68          2.12         1.62 o                         
   0  12  -2          0.17         -1.32         1.61 o                         
   1  12  -2          4.21          5.48         1.33 o                         
   2  12  -2         18.61         15.24         2.59 o                         
   3  12  -2          4.77          3.42         5.07 o                         
   4  12  -2          1.70          1.45         1.36 o                         
   5  12  -2          5.93          5.08         1.93 o                         
   6  12  -2          2.20          4.49         2.00 o                         
   7  12  -2         12.11          7.32         3.77 o                         
   1  13  -2          0.07          0.07         1.03 o                         
   2  13  -2          9.97          9.05         3.53 o                         
   3  13  -2          8.32          3.20         3.27 o                         
   4  13  -2          0.54         -1.61         1.61 o                         
   6   0  -1        649.25        759.98        13.34 o                         
   8   0  -1        265.21        275.34        14.38 o                         
  10   0  -1        925.23        922.71        26.99 o                         
  12   0  -1        104.13         97.24         9.65 o                         
  14   0  -1          7.59          5.50         2.65 o                         
  16   0  -1         24.24         23.57         5.54 o                         
   3   1  -1        181.74        150.60         6.57 o                         
   4   1  -1       1483.74       1407.58        15.87 o                         
   5   1  -1       1230.65       1230.83        16.18 o                         
   6   1  -1       2243.61       2337.49        32.01 o                         
   7   1  -1          3.86          2.06         1.33 o                         
   8   1  -1         91.24         97.14         4.77 o                         
   9   1  -1         62.77         60.61         3.82 o                         
  10   1  -1         58.31         59.82         4.79 o                         
  11   1  -1        164.00        158.49         8.12 o                         
  12   1  -1        155.84        155.95        11.93 o                         
  13   1  -1          0.19         -0.29         1.12 o                         
  14   1  -1         35.26         25.44         3.82 o                         
  15   1  -1         25.85         32.68         7.10 o                         
  16   1  -1          2.83          5.51         2.27 o                         
   4   2  -1         90.68         82.90         2.83 o                         
   5   2  -1        731.43        717.06         9.16 o                         
   6   2  -1        984.29       1022.82        21.51 o                         
   7   2  -1          8.02          9.00         1.63 o                         
   8   2  -1         17.18         17.01         2.25 o                         
   9   2  -1         79.02         86.52         4.58 o                         
  10   2  -1        169.26        172.42         7.29 o                         
  11   2  -1        218.54        216.12         9.63 o                         
  12   2  -1         27.94         25.46         4.47 o                         
  13   2  -1         48.17         44.98         4.78 o                         
  14   2  -1         11.27         15.49         4.23 o                         
  15   2  -1          8.27         10.17         2.57 o                         
  16   2  -1          1.06          0.08         2.92 o                         
   0   3  -1      56775.22      63038.50       321.47 o                         
   1   3  -1      13690.01      13751.70        77.50 o                         
   4   3  -1         52.16         50.74         3.77 o                         
   5   3  -1        275.15        254.39         9.03 o                         
   6   3  -1        265.07        250.68         9.63 o                         
   7   3  -1        179.75        178.86        10.12 o                         
   8   3  -1         47.68         45.90         4.06 o                         
   9   3  -1         50.48         49.94         3.59 o                         
  10   3  -1        324.74        330.27        15.58 o                         
  11   3  -1        402.92        409.97        13.49 o                         
  12   3  -1         31.33         36.52         4.23 o                         
  13   3  -1         38.30         43.83         7.14 o                         
  14   3  -1          7.98          4.07         2.36 o                         
  16   3  -1          9.37         12.06         4.23 o                         
   1   4  -1        926.51        904.66         9.14 o                         
   2   4  -1          9.87         11.22         1.01 o                         
   3   4  -1        373.70        357.41        12.69 o                         
   5   4  -1        511.27        476.42        13.84 o                         
   6   4  -1        238.53        232.99        10.01 o                         
   7   4  -1        221.30        204.37         9.93 o                         
   8   4  -1        164.51        167.55         7.35 o                         
   9   4  -1         57.37         65.34         7.52 o                         
  10   4  -1         62.75         53.93         7.12 o                         
  11   4  -1         53.67         61.03         7.89 o                         
  12   4  -1         63.05         64.95         8.50 o                         
  13   4  -1         37.43         46.88         7.56 o                         
  14   4  -1          7.05          8.90         3.64 o                         
  15   4  -1          0.79          0.91         1.97 o                         
   0   5  -1        538.66        545.46         9.80 o                         
   1   5  -1         10.29         11.73         1.10 o                         
   2   5  -1        344.75        339.36         5.55 o                         
   3   5  -1         45.36         44.03         2.04 o                         
   4   5  -1        445.77        472.30        11.75 o                         
   5   5  -1         31.43         34.52         4.81 o                         
   6   5  -1         23.37         23.42         2.68 o                         
   7   5  -1        101.77        112.79         6.07 o                         
   8   5  -1        330.71        340.22        10.99 o                         
   9   5  -1        280.69        294.53        10.67 o                         
  10   5  -1         55.24         54.52         7.56 o                         
  11   5  -1         65.91         58.36         7.98 o                         
  12   5  -1         42.86         39.09         6.81 o                         
  13   5  -1         31.52         29.13         6.12 o                         
  14   5  -1          5.36          3.90         2.22 o                         
  15   5  -1          3.12          8.01         3.75 o                         
   1   6  -1        550.85        561.38         8.99 o                         
   2   6  -1        108.58        106.76         3.83 o                         
   3   6  -1        197.70        186.13         4.46 o                         
   4   6  -1        164.01        169.14         6.60 o                         
   5   6  -1        299.95        306.62        10.55 o                         
   6   6  -1         37.96         33.01         3.42 o                         
   7   6  -1         63.05         65.61         4.96 o                         
   8   6  -1         15.51         13.54         2.36 o                         
   9   6  -1          0.09          1.60         1.12 o                         
  10   6  -1        216.41        234.19        16.11 o                         
  11   6  -1         15.57          7.69         3.35 o                         
  12   6  -1         20.24         17.78         4.84 o                         
  13   6  -1          9.33          7.10         3.68 o                         
  14   6  -1          0.57          9.17         3.93 o                         
   0   7  -1        444.40        425.41        10.91 o                         
   1   7  -1        151.32        165.97         4.33 o                         
   2   7  -1        100.11         95.83         3.62 o                         
   3   7  -1        187.34        187.73         4.55 o                         
   4   7  -1        197.95        196.30         4.61 o                         
   5   7  -1         74.12         77.92         8.03 o                         
   6   7  -1         85.25         89.16         8.92 o                         
   7   7  -1        157.76        168.06         8.40 o                         
   8   7  -1          9.89          7.73         2.05 o                         
   9   7  -1          6.57          4.94         2.99 o                         
  10   7  -1          7.00          7.91         3.40 o                         
  11   7  -1         16.33         16.93         4.85 o                         
  12   7  -1         56.81         59.68         8.85 o                         
  13   7  -1          2.71          2.77         2.55 o                         
  14   7  -1         10.12         10.97         4.04 o                         
   1   8  -1         25.10         23.42         1.79 o                         
   2   8  -1          8.27          6.37         0.98 o                         
   3   8  -1         37.48         35.05         2.34 o                         
   4   8  -1         19.23         17.38         1.69 o                         
   5   8  -1         15.16         16.31         2.72 o                         
   6   8  -1          0.60          0.80         2.09 o                         
   7   8  -1         63.24         66.93         8.51 o                         
   8   8  -1         24.34         24.77         5.48 o                         
   9   8  -1          7.69          6.28         2.83 o                         
  10   8  -1        196.29        214.27        16.72 o                         
  11   8  -1         31.01         34.30         7.44 o                         
  12   8  -1          5.12          1.72         2.66 o                         
  13   8  -1          4.97          3.49         2.49 o                         
   0   9  -1        260.25        276.21        10.11 o                         
   1   9  -1         28.16         29.41         2.34 o                         
   2   9  -1        164.49        157.51         5.37 o                         
   3   9  -1        131.76        142.02         5.48 o                         
   4   9  -1         17.61         17.89         1.83 o                         
   5   9  -1         34.67         40.30         4.41 o                         
   6   9  -1          6.47          6.38         1.95 o                         
   7   9  -1         11.14         11.29         3.72 o                         
   8   9  -1         31.57         40.55         7.31 o                         
   9   9  -1          6.59          9.86         4.05 o                         
  10   9  -1         34.83         45.32         8.07 o                         
  11   9  -1         98.14         85.98        11.54 o                         
  12   9  -1          9.52         20.11         5.62 o                         
   1  10  -1         22.04         24.60         2.36 o                         
   2  10  -1          7.65         10.39         1.51 o                         
   3  10  -1         26.25         27.85         2.58 o                         
   4  10  -1         11.95         10.92         1.55 o                         
   5  10  -1          3.03         -0.01         1.73 o                         
   6  10  -1         11.12         10.50         2.68 o                         
   7  10  -1         12.76          8.26         2.34 o                         
   8  10  -1          9.55         11.44         5.70 o                         
   9  10  -1         41.10         41.36         7.77 o                         
  10  10  -1         19.92         26.11         6.32 o                         
  11  10  -1          2.98         -1.94         2.46 o                         
   0  11  -1         29.00         30.15         3.82 o                         
   1  11  -1          9.75          9.42         1.46 o                         
   2  11  -1         39.46         42.39         3.34 o                         
   3  11  -1          6.63          6.79         1.49 o                         
   4  11  -1         11.54         16.75         3.03 o                         
   5  11  -1          0.59         -0.67         1.31 o                         
   6  11  -1         26.22         21.81         3.58 o                         
   7  11  -1          2.50          2.60         1.45 o                         
   8  11  -1          4.60          4.33         2.69 o                         
   9  11  -1          5.81          4.83         2.33 o                         
   1  12  -1         33.80         35.70         2.99 o                         
   2  12  -1          5.46          3.63         1.71 o                         
   3  12  -1          6.86          3.99         1.72 o                         
   4  12  -1         13.28         14.90         3.08 o                         
   5  12  -1         10.35          9.44         2.70 o                         
   6  12  -1          7.09          3.68         2.31 o                         
   7  12  -1         16.18         17.01         3.52 o                         
   0  13  -1         16.83         15.37         2.98 o                         
   1  13  -1          8.00          6.97         4.41 o                         
   2  13  -1          4.05          3.24         2.53 o                         
   3  13  -1          1.40          1.35         1.17 o                         
   4  13  -1         20.52         22.46         5.46 o                         
   5  13  -1          1.45          2.85         1.76 o                         
   2   0   0       1860.86       1466.46        13.10 o                         
   4   0   0        486.25        503.55        10.69 o                         
   6   0   0       1747.93       1787.26        27.36 o                         
   8   0   0         79.78         63.68         5.55 o                         
  10   0   0         29.25         31.69         3.28 o                         
  12   0   0        399.22        410.37        12.82 o                         
  14   0   0          4.70         10.56         3.57 o                         
  16   0   0          9.38         12.70         3.98 o                         
   2   1   0        260.42        231.40         4.08 o                         
   3   1   0       1981.55       1767.67         8.36 o                         
   4   1   0          0.24          0.36         0.21 o                         
   5   1   0        989.34       1025.70         8.13 o                         
   6   1   0       1202.56       1198.09        10.57 o                         
   7   1   0        219.67        245.53         4.55 o                         
   8   1   0         44.46         36.21         2.49 o                         
   9   1   0        309.31        300.32         6.68 o                         
  10   1   0        100.29         92.59         4.71 o                         
  11   1   0        270.09        245.93         9.65 o                         
  12   1   0         40.52         40.95         4.19 o                         
  13   1   0         76.85         82.70         5.67 o                         
  14   1   0          0.02          0.22         1.27 o                         
  15   1   0          9.29         11.77         2.68 o                         
  16   1   0          0.00         -0.97         2.61 o                         
   0   2   0         42.22         38.16         2.54 o                         
   1   2   0       1304.81       1098.75        15.16 o                         
   2   2   0       2284.19       2296.16        41.12 o                         
   3   2   0         22.11         18.04         1.08 o                         
   4   2   0         51.19         54.50         2.48 o                         
   5   2   0        210.73        192.06         3.60 o                         
   6   2   0        324.36        314.69         5.79 o                         
   7   2   0         16.65         21.98         1.70 o                         
   8   2   0         41.56         40.45         2.81 o                         
   9   2   0        501.55        488.89        13.38 o                         
  10   2   0          3.64          3.04         1.03 o                         
  11   2   0        307.92        310.64        10.98 o                         
  12   2   0        230.54        229.67         9.88 o                         
  13   2   0          0.28         -1.05         1.11 o                         
  14   2   0          0.02          0.78         1.67 o                         
  15   2   0         15.71         19.25         2.99 o                         
  16   2   0          0.03          2.37         2.07 o                         
   1   3   0       1067.03       1026.18        17.20 o                         
   2   3   0        349.47        351.80        10.84 o                         
   3   3   0        870.79        832.79         9.60 o                         
   4   3   0        637.25        635.09        15.06 o                         
   5   3   0        703.40        683.91         6.96 o                         
   6   3   0        161.99        174.38         3.97 o                         
   7   3   0          8.63          9.39         1.07 o                         
   8   3   0        188.55        216.42         8.58 o                         
   9   3   0          7.24         13.27         2.26 o                         
  10   3   0        792.77        813.30        25.70 o                         
  11   3   0          7.99          5.30         2.25 o                         
  12   3   0        100.42        101.42        10.02 o                         
  13   3   0         19.51         11.70         3.53 o                         
  14   3   0          7.80          5.96         2.86 o                         
  15   3   0          3.37          3.14         2.47 o                         
  16   3   0         19.68         29.10         6.43 o                         
   0   4   0         49.69         41.96         2.67 o                         
   1   4   0        201.88        205.24         4.83 o                         
   2   4   0       2274.96       2249.55        35.55 o                         
   3   4   0         29.55         30.55         3.85 o                         
   4   4   0       1430.22       1412.56        16.52 o                         
   5   4   0         36.36         33.21         1.62 o                         
   6   4   0        642.09        631.83        14.95 o                         
   7   4   0         98.25        107.16         3.43 o                         
   8   4   0        147.13        144.80         7.11 o                         
   9   4   0          2.32          2.56         1.55 o                         
  10   4   0         18.51         13.68         3.36 o                         
  11   4   0          5.17          5.52         1.85 o                         
  12   4   0         79.77         68.35         8.68 o                         
  13   4   0         24.54         21.56         5.06 o                         
  14   4   0         25.34         25.48         5.47 o                         
  15   4   0          5.53          7.60         3.47 o                         
   1   5   0        809.90        814.20         9.35 o                         
   2   5   0         41.51         40.65         2.19 o                         
   3   5   0        642.85        622.92        13.03 o                         
   4   5   0         36.34         34.16         2.28 o                         
   5   5   0         48.68         46.12         2.79 o                         
   6   5   0         13.81         14.48         2.42 o                         
   7   5   0        282.08        317.38        10.55 o                         
   8   5   0          9.12         16.55         2.61 o                         
   9   5   0          6.90          5.23         3.71 o                         
  10   5   0         75.53         73.61         8.66 o                         
  11   5   0         13.52         20.70         4.99 o                         
  12   5   0        100.02         96.19        10.71 o                         
  13   5   0          9.79          2.95         2.24 o                         
  14   5   0          0.00          3.92         2.40 o                         
  15   5   0          7.56          5.82         3.26 o                         
   0   6   0       1060.17       1078.65        15.94 o                         
   1   6   0        390.49        404.14         6.86 o                         
   2   6   0       2118.60       2143.34        15.71 o                         
   3   6   0        247.70        248.70         5.23 o                         
   4   6   0         15.48         15.31         1.14 o                         
   5   6   0         35.38         38.28         1.69 o                         
   6   6   0         18.93         31.01         5.51 o                         
   7   6   0        150.95        179.30         8.74 o                         
   8   6   0         20.79         22.50         3.11 o                         
   9   6   0         21.07         22.91         4.91 o                         
  10   6   0        279.39        332.26        19.14 o                         
  11   6   0        510.00        574.53        26.02 o                         
  12   6   0         23.90         23.38         5.58 o                         
  13   6   0          1.76         -1.04         2.05 o                         
  14   6   0          3.61          1.88         2.02 o                         
   1   7   0         78.70         76.57         3.73 o                         
   2   7   0          0.02         -0.40         0.49 o                         
   3   7   0         21.34         20.11         1.89 o                         
   4   7   0         63.66         57.28         5.78 o                         
   5   7   0         12.66         11.31         1.01 o                         
   6   7   0         40.33         48.62         6.65 o                         
   7   7   0          0.95          7.60         3.03 o                         
   8   7   0          4.32          6.34         2.46 o                         
   9   7   0         77.30         98.44        10.46 o                         
  10   7   0         10.42         13.19         4.20 o                         
  11   7   0          2.27          6.14         3.34 o                         
  12   7   0          8.86          8.75         3.41 o                         
  13   7   0          0.35          3.51         2.12 o                         
  14   7   0         11.39         15.07         5.00 o                         
   0   8   0        389.23        412.57        11.50 o                         
   1   8   0          4.36          3.32         1.17 o                         
   2   8   0         28.37         37.99         2.47 o                         
   3   8   0         29.23         34.86         2.59 o                         
   4   8   0          0.89          1.20         0.61 o                         
   5   8   0         73.81         66.50         2.42 o                         
   6   8   0          7.00          5.69         1.04 o                         
   7   8   0        150.46        159.16        12.93 o                         
   8   8   0          8.01          8.46         3.26 o                         
   9   8   0         47.81         50.05         7.71 o                         
  10   8   0         40.82         30.90         6.56 o                         
  11   8   0          1.96          1.46         3.30 o                         
  12   8   0          1.52          4.81         3.95 o                         
  13   8   0         16.55         17.14         5.26 o                         
   1   9   0        261.52        264.68         6.95 o                         
   2   9   0          6.50          3.92         1.00 o                         
   3   9   0         40.42         42.33         3.05 o                         
   4   9   0         44.12         44.91         3.00 o                         
   5   9   0        120.18        129.07         3.51 o                         
   6   9   0          0.71          0.44         0.68 o                         
   7   9   0         20.98         22.55         3.53 o                         
   8   9   0         10.05          8.59         3.70 o                         
   9   9   0          8.25          9.16         3.20 o                         
  10   9   0         44.27         35.81         7.20 o                         
  11   9   0         28.10         25.98         6.29 o                         
  12   9   0          2.05          3.10         2.64 o                         
   0  10   0        109.03        102.91         6.50 o                         
   1  10   0         10.79         11.31         1.53 o                         
   2  10   0         32.08         27.01         2.66 o                         
   3  10   0         39.29         39.33         3.11 o                         
   4  10   0          0.04          0.65         0.69 o                         
   5  10   0         95.48         96.37         7.85 o                         
   6  10   0         34.50         35.00         4.30 o                         
   7  10   0          4.93          7.67         2.28 o                         
   8  10   0          0.00          1.35         2.56 o                         
   9  10   0          0.02          1.84         1.70 o                         
  10  10   0          0.18          1.75         2.63 o                         
  11  10   0         17.80         16.35         5.64 o                         
   1  11   0          0.21          0.83         0.86 o                         
   2  11   0          0.05          0.12         0.78 o                         
   3  11   0          1.01          0.12         0.66 o                         
   4  11   0         14.83         22.55         3.46 o                         
   5  11   0          5.20          7.29         2.14 o                         
   6  11   0          0.00          0.01         0.89 o                         
   7  11   0          3.88          4.07         1.83 o                         
   8  11   0          6.19          3.82         1.96 o                         
   9  11   0          0.56          0.37         1.02 o                         
   0  12   0          1.73          0.97         1.15 o                         
   1  12   0         55.98         50.64         4.06 o                         
   2  12   0         15.01          9.29         1.71 o                         
   3  12   0         27.90         22.55         3.69 o                         
   4  12   0         14.65         18.10         3.30 o                         
   5  12   0          1.81         -0.63         1.36 o                         
   6  12   0          1.51          5.98         2.19 o                         
   7  12   0          5.19          6.70         2.30 o                         
   8  12   0         12.91          6.27         3.49 o                         
   1  13   0          5.53          2.62         1.47 o                         
   2  13   0          5.14          3.10         1.83 o                         
   3  13   0          4.20          4.92         1.89 o                         
   4  13   0          0.22         -0.38         3.05 o                         
   5  13   0          0.04          4.55         2.90 o                         
   2   0   1        662.96        668.63        12.21 o                         
   4   0   1        502.13        462.16        11.29 o                         
   6   0   1        649.32        721.22        27.36 o                         
   8   0   1        265.06        285.03         8.27 o                         
  10   0   1        925.63        935.35        17.31 o                         
  12   0   1        103.88         93.17         5.82 o                         
  14   0   1          7.58          7.24         1.94 o                         
   0   1   1       2359.81       2001.78        14.90 o                         
   1   1   1       2065.02       1967.33        18.91 o                         
   2   1   1       6813.69       6539.93        44.74 o                         
   3   1   1        181.69        159.44         2.80 o                         
   4   1   1       1482.39       1440.42         8.00 o                         
   5   1   1       1230.88       1224.75         8.23 o                         
   6   1   1       2244.75       2337.64        12.60 o                         
   7   1   1          3.85          3.05         0.61 o                         
   8   1   1         90.95         97.57         3.33 o                         
   9   1   1         62.89         62.70         2.58 o                         
  10   1   1         58.38         53.54         3.34 o                         
  11   1   1        164.22        159.84         5.99 o                         
  12   1   1        155.91        157.38         6.13 o                         
  13   1   1          0.19          0.44         0.74 o                         
  14   1   1         35.23         36.87         3.36 o                         
  15   1   1         25.83         28.54         4.16 o                         
   1   2   1       2164.51       1982.75        12.89 o                         
   2   2   1         81.42         81.58         3.66 o                         
   3   2   1       1271.53       1177.14         9.62 o                         
   4   2   1         90.67         82.41         1.98 o                         
   5   2   1        731.02        732.74         6.30 o                         
   6   2   1        984.67       1036.25         8.06 o                         
   7   2   1          8.04         10.07         0.93 o                         
   8   2   1         17.09         16.72         1.23 o                         
   9   2   1         79.09         83.33         2.90 o                         
  10   2   1        169.60        170.64         5.39 o                         
  11   2   1        218.26        213.12         6.13 o                         
  12   2   1         28.02         25.11         3.19 o                         
  13   2   1         48.22         46.64         8.02 o                         
  14   2   1         11.28         16.94         2.80 o                         
  15   2   1          8.28          7.73         2.19 o                         
  16   2   1          1.07         -0.50         1.97 o                         
   0   3   1      56784.95      62449.41      1158.28 o                         
   1   3   1      13692.38      13207.04        62.63 o                         
   2   3   1        927.80        901.08        12.59 o                         
   3   3   1       1164.72       1182.60        15.48 o                         
   4   3   1         52.06         51.02         1.68 o                         
   5   3   1        274.85        271.14         4.53 o                         
   6   3   1        264.90        274.05         5.09 o                         
   7   3   1        179.86        182.64         4.15 o                         
   8   3   1         47.78         46.58         2.71 o                         
   9   3   1         50.31         49.73         3.00 o                         
  10   3   1        324.39        328.92         9.25 o                         
  11   3   1        402.86        374.62        10.78 o                         
  12   3   1         31.50         35.03         6.03 o                         
  13   3   1         38.19         26.89         5.37 o                         
  14   3   1          7.94          9.38         3.40 o                         
  15   3   1          8.01          9.11         3.73 o                         
  16   3   1          9.38          4.50         2.71 o                         
   1   4   1        927.43        886.23        10.30 o                         
   2   4   1          9.85         10.11         1.11 o                         
   3   4   1        374.29        371.14        11.98 o                         
   4   4   1         78.73         74.83         2.94 o                         
   5   4   1        511.55        511.82         8.07 o                         
   6   4   1        238.44        263.45         6.12 o                         
   7   4   1        221.07        206.81         4.59 o                         
   8   4   1        164.71        169.98         4.47 o                         
   9   4   1         57.44         61.45         3.72 o                         
  10   4   1         62.83         67.85         4.48 o                         
  11   4   1         53.59         45.03         3.09 o                         
  12   4   1         63.07         69.21         8.84 o                         
  13   4   1         37.41         50.17         7.53 o                         
  14   4   1          7.04          7.02         3.51 o                         
  15   4   1          0.80         -0.21         1.54 o                         
   0   5   1        538.36        540.76        13.92 o                         
   1   5   1         10.28         11.21         1.25 o                         
   2   5   1        344.54        340.56         8.41 o                         
   3   5   1         45.18         49.81         5.50 o                         
   4   5   1        445.45        486.12        18.02 o                         
   5   5   1         31.60         32.40         2.41 o                         
   6   5   1         23.53         26.47         2.69 o                         
   7   5   1        102.06        111.23         4.05 o                         
   8   5   1        330.48        346.84         7.42 o                         
   9   5   1        280.41        292.31         7.86 o                         
  10   5   1         55.18         60.21         3.73 o                         
  11   5   1         66.05         59.31         8.06 o                         
  12   5   1         42.82         50.00         7.71 o                         
  13   5   1         31.47         37.58         6.96 o                         
  14   5   1          5.36          1.49         1.49 o                         
  15   5   1          3.12          3.32         2.53 o                         
   1   6   1        550.79        588.49         9.92 o                         
   2   6   1        108.44        114.88         5.42 o                         
   3   6   1        197.79        188.05         7.31 o                         
   4   6   1        164.15        185.69         8.18 o                         
   5   6   1        299.96        314.29        12.55 o                         
   6   6   1         37.87         35.13         2.63 o                         
   7   6   1         62.96         60.96         5.72 o                         
   8   6   1         15.50         13.15         1.82 o                         
   9   6   1          0.08          0.27         0.49 o                         
  10   6   1        216.40        232.81        15.91 o                         
  11   6   1         15.60         15.54         4.49 o                         
  12   6   1         20.25         28.78         6.03 o                         
  13   6   1          9.34         14.23         4.76 o                         
  14   6   1          0.57          1.11         1.75 o                         
   1   7   1        151.35        167.61         7.09 o                         
   2   7   1        100.03         92.17         4.39 o                         
   3   7   1        187.19        192.59         7.52 o                         
   4   7   1        197.95        194.18         7.79 o                         
   5   7   1         74.29         82.38         6.57 o                         
   6   7   1         85.29         92.95         5.09 o                         
   7   7   1        157.82        157.25         6.75 o                         
   8   7   1          9.86          7.83         1.09 o                         
   9   7   1          6.57          7.45         3.45 o                         
  10   7   1          7.04          9.54         3.69 o                         
  11   7   1         16.39         14.05         4.27 o                         
  12   7   1         56.81         74.84        10.08 o                         
  13   7   1          2.72          1.71         2.04 o                         
  14   7   1         10.13         10.70         4.59 o                         
   1   8   1         25.06         26.92         4.31 o                         
   2   8   1          8.26          9.56         2.72 o                         
   3   8   1         37.44         37.40         5.60 o                         
   4   8   1         19.28         21.65         4.45 o                         
   5   8   1         15.18         12.56         2.05 o                         
   6   8   1          0.60          1.17         0.66 o                         
   7   8   1         63.22         70.10         4.47 o                         
   8   8   1         24.29         25.38         5.54 o                         
   9   8   1          7.68          7.98         3.55 o                         
  10   8   1        196.28        236.46        17.35 o                         
  11   8   1         31.04         36.52         7.12 o                         
  12   8   1          5.14          1.95         2.77 o                         
  13   8   1          4.97          7.05         3.49 o                         
   0   9   1        260.06        269.88        13.58 o                         
   1   9   1         28.05         27.39         2.55 o                         
   2   9   1        164.59        170.36         6.24 o                         
   3   9   1        131.73        145.57         5.69 o                         
   4   9   1         17.58         19.82         2.08 o                         
   5   9   1         34.73         38.46         2.36 o                         
   6   9   1          6.48          7.48         1.03 o                         
   7   9   1         11.09         13.91         1.71 o                         
   8   9   1         31.56         29.84         6.20 o                         
   9   9   1          6.64          6.79         3.29 o                         
  10   9   1         34.89         40.76         7.92 o                         
  11   9   1         98.17        115.63        12.94 o                         
  12   9   1          9.51         10.81         4.58 o                         
   1  10   1         22.12         23.92         2.52 o                         
   2  10   1          7.64          7.79         1.47 o                         
   3  10   1         26.21         30.15         2.77 o                         
   4  10   1         11.94         12.84         1.80 o                         
   5  10   1          3.05          2.10         0.61 o                         
   6  10   1         11.14         12.78         5.80 o                         
   7  10   1         12.78          9.04         2.29 o                         
   8  10   1          9.54         11.77         2.53 o                         
   9  10   1         41.05         45.35         5.16 o                         
  10  10   1         19.94         20.97         5.98 o                         
  11  10   1          2.98          3.09         1.98 o                         
   0  11   1         29.10         36.21         5.67 o                         
   1  11   1          9.76         11.42         1.85 o                         
   2  11   1         39.40         39.95         3.40 o                         
   3  11   1          6.62          5.83         1.35 o                         
   4  11   1         11.53         11.38         2.18 o                         
   5  11   1          0.58          1.64         1.10 o                         
   6  11   1         26.21         25.14         3.75 o                         
   7  11   1          2.49          3.82         2.15 o                         
   8  11   1          4.61          6.64         3.26 o                         
   9  11   1          5.81          8.89         3.70 o                         
   1  12   1         33.82         33.17         3.27 o                         
   2  12   1          5.47          4.80         1.39 o                         
   3  12   1          6.85          8.58         2.18 o                         
   4  12   1         13.29         11.84         2.68 o                         
   5  12   1         10.35         10.58         3.76 o                         
   6  12   1          7.08          5.70         3.00 o                         
   7  12   1         16.20         17.42         5.18 o                         
   0  13   1         16.83          9.23         3.22 o                         
   1  13   1          8.00          8.16         2.26 o                         
   2  13   1          4.06          2.46         2.42 o                         
   3  13   1          1.40         -1.73         2.05 o                         
   4  13   1         20.53         15.02         5.18 o                         
   5  13   1          1.45          0.08         1.49 o                         
   0   0   2      10966.59      10538.55        44.74 o                         
   2   0   2       4773.77       4416.86        85.19 o                         
   4   0   2        433.45        470.87         9.70 o                         
   6   0   2         97.15        104.63         6.98 o                         
   8   0   2        469.71        488.07        11.21 o                         
  10   0   2        964.92        958.49        22.35 o                         
  12   0   2         81.29         72.94         7.90 o                         
  14   0   2         34.74         31.28         3.55 o                         
   1   1   2        469.74        384.85         5.71 o                         
   2   1   2         17.10         15.46         1.10 o                         
   3   1   2        248.26        247.59         6.05 o                         
   4   1   2        113.44        113.22         3.87 o                         
   5   1   2       1530.58       1542.46        12.71 o                         
   6   1   2        448.43        464.61         5.99 o                         
   7   1   2        222.98        222.02         4.55 o                         
   8   1   2        205.73        199.25         4.68 o                         
   9   1   2         33.31         36.24         2.33 o                         
  10   1   2          4.86          3.93         1.02 o                         
  11   1   2        165.98        172.76         9.14 o                         
  12   1   2        149.17        154.74         5.81 o                         
  13   1   2         14.55         14.14         1.64 o                         
  14   1   2         26.08         31.24         2.50 o                         
  15   1   2          0.50         -0.31         1.16 o                         
  16   1   2          0.65          2.91         2.03 o                         
   0   2   2       5852.49       5711.30        35.78 o                         
   1   2   2       3003.45       2899.36        21.88 o                         
   2   2   2       6049.77       5775.00        26.18 o                         
   3   2   2        299.60        297.19         5.44 o                         
   4   2   2       1989.71       1965.83        14.86 o                         
   5   2   2       1273.37       1330.38        13.02 o                         
   6   2   2        876.36        887.01        12.44 o                         
   7   2   2        305.40        322.72         6.33 o                         
   8   2   2        524.07        534.84         7.93 o                         
   9   2   2         89.08         82.35         3.67 o                         
  10   2   2        341.85        356.83         6.80 o                         
  11   2   2          9.32          7.64         1.20 o                         
  12   2   2         25.10         19.98         4.24 o                         
  13   2   2         14.61         15.16         3.79 o                         
  14   2   2         35.02         46.95         7.07 o                         
  15   2   2          6.17          6.57         1.89 o                         
  16   2   2          0.24          0.96         1.63 o                         
   1   3   2        144.99        145.99         3.72 o                         
   2   3   2        297.76        292.30         3.00 o                         
   3   3   2        128.64        116.81         2.72 o                         
   4   3   2         73.01         77.09         3.08 o                         
   5   3   2         92.42         85.44         3.42 o                         
   6   3   2        449.92        465.51         8.39 o                         
   7   3   2        245.00        255.73         3.89 o                         
   8   3   2         14.88         13.11         1.31 o                         
   9   3   2          7.31          8.99         1.35 o                         
  10   3   2        362.08        354.46        13.37 o                         
  11   3   2          4.23          2.89         0.95 o                         
  12   3   2         11.38          9.32         3.31 o                         
  13   3   2          1.58          2.62         2.51 o                         
  14   3   2          1.80          8.47         3.17 o                         
  15   3   2          4.14          3.37         2.44 o                         
   0   4   2       2403.25       2348.32        26.78 o                         
   1   4   2        908.84        833.32         8.96 o                         
   2   4   2        352.27        352.28         4.71 o                         
   3   4   2        479.66        445.35         7.19 o                         
   4   4   2        923.37       1013.67        13.99 o                         
   5   4   2        675.36        711.24        12.76 o                         
   6   4   2        111.32        107.44         2.97 o                         
   7   4   2        382.10        402.73         9.84 o                         
   8   4   2          1.59          2.18         0.58 o                         
   9   4   2         59.67         63.11         3.38 o                         
  10   4   2         15.14         14.65         1.78 o                         
  11   4   2        167.23        163.61         6.07 o                         
  12   4   2         75.18         92.46         9.96 o                         
  13   4   2         53.04         43.84         7.19 o                         
  14   4   2         10.61         16.25         4.63 o                         
  15   4   2         31.77         41.72         7.56 o                         
   1   5   2        156.71        148.27         3.63 o                         
   2   5   2         62.66         65.09         2.90 o                         
   3   5   2         15.91         14.63         2.01 o                         
   4   5   2         53.73         56.95         3.54 o                         
   5   5   2         66.46         68.43         3.33 o                         
   6   5   2        232.77        229.49         8.58 o                         
   7   5   2        102.54        103.15         5.95 o                         
   8   5   2         45.46         48.69         3.10 o                         
   9   5   2         37.70         39.39         3.41 o                         
  10   5   2        434.89        442.18         8.84 o                         
  11   5   2         11.65         16.41         4.55 o                         
  12   5   2         14.95         16.19         4.64 o                         
  13   5   2          7.91          7.80         3.36 o                         
  14   5   2          5.53          3.05         2.44 o                         
  15   5   2          1.06          2.07         2.32 o                         
   1   6   2       1657.59       1638.89        16.15 o                         
   2   6   2         45.00         45.02         2.72 o                         
   3   6   2        661.73        746.11        11.27 o                         
   4   6   2        264.35        272.81        13.31 o                         
   5   6   2         26.49         25.10         3.91 o                         
   6   6   2        122.92        124.40         6.46 o                         
   7   6   2         29.91         30.51         3.60 o                         
   8   6   2         28.77         33.70         3.67 o                         
   9   6   2         11.93          9.40         1.65 o                         
  10   6   2          5.57          9.71         3.55 o                         
  11   6   2         39.44         43.94         7.29 o                         
  12   6   2         21.13         17.31         4.96 o                         
  13   6   2          1.68          2.41         2.30 o                         
  14   6   2          6.09          5.19         3.30 o                         
   1   7   2        134.75        146.06         8.05 o                         
   2   7   2         41.01         39.84         4.11 o                         
   3   7   2        154.03        171.96         8.47 o                         
   4   7   2         64.36         67.46         5.36 o                         
   5   7   2        122.11        123.20         6.02 o                         
   6   7   2         53.03         50.92         4.28 o                         
   7   7   2         44.45         40.78         3.93 o                         
   8   7   2         78.74         76.26         5.47 o                         
   9   7   2         70.43         72.72         8.99 o                         
  10   7   2         52.49         60.41         8.39 o                         
  11   7   2         18.89         24.99         5.67 o                         
  12   7   2         24.56         24.66         5.93 o                         
  13   7   2          7.33         12.37         4.26 o                         
  14   7   2          2.55          1.53         1.90 o                         
   1   8   2         71.03         77.91         6.48 o                         
   2   8   2         23.92         25.98         3.65 o                         
   3   8   2         13.05         18.25         3.15 o                         
   4   8   2         62.13         63.65         4.53 o                         
   5   8   2         26.88         35.63         3.47 o                         
   6   8   2         57.65         52.85         4.43 o                         
   7   8   2         26.13         26.65         3.18 o                         
   8   8   2         67.59         69.04         5.30 o                         
   9   8   2         64.27         65.01         8.85 o                         
  10   8   2          0.22          5.47         2.72 o                         
  11   8   2          4.96          2.57         2.28 o                         
  12   8   2         40.70         44.69         8.24 o                         
  13   8   2          0.48         -2.84         2.84 o                         
   3   9   2         10.94         12.20         3.33 o                         
   4   9   2         66.58         63.91         7.84 o                         
   5   9   2         13.05         13.06         3.80 o                         
   6   9   2         50.50         50.38         4.50 o                         
   7   9   2         11.53         13.97         1.90 o                         
   8   9   2         22.95         24.98         3.41 o                         
   9   9   2          8.98          6.39         2.82 o                         
  10   9   2         39.27         42.61         7.58 o                         
  11   9   2          3.81          2.07         2.31 o                         
  12   9   2          0.27          2.54         2.14 o                         
   1  10   2         36.84         41.81         6.23 o                         
   2  10   2         10.23         10.86         2.26 o                         
   3  10   2         12.36         12.59         2.30 o                         
   4  10   2         43.42         50.50         4.59 o                         
   5  10   2         30.33         35.60         3.85 o                         
   6  10   2          1.43          0.69         0.98 o                         
   7  10   2         73.07         80.95         6.04 o                         
   8  10   2         16.57         19.41         4.85 o                         
   9  10   2          4.05          9.12         4.34 o                         
  10  10   2          0.73          2.27         3.00 o                         
  11  10   2          6.70         13.40         4.58 o                         
   1  11   2          1.75          1.34         1.09 o                         
   2  11   2          1.46          0.91         0.77 o                         
   3  11   2          0.65          0.00         0.73 o                         
   4  11   2         12.02         11.26         1.80 o                         
   5  11   2          4.35          6.25         1.83 o                         
   6  11   2          4.33          7.16         3.65 o                         
   7  11   2         21.37         25.57         6.21 o                         
   8  11   2          2.11          4.61         3.27 o                         
   9  11   2          4.67         11.87         4.42 o                         
   0  12   2          0.17         -2.02         2.02 o                         
   1  12   2          4.22          3.55         1.58 o                         
   2  12   2         18.60         15.99         2.90 o                         
   3  12   2          4.76          3.85         1.54 o                         
   4  12   2          1.70          0.10         1.35 o                         
   5  12   2          5.92          5.57         2.98 o                         
   6  12   2          2.20         -0.56         1.85 o                         
   7  12   2         12.13          9.93         4.15 o                         
   1  13   2          0.07          2.40         1.50 o                         
   2  13   2          9.97          5.12         3.38 o                         
   3  13   2          8.33          9.05         3.92 o                         
   4  13   2          0.54         -0.07         1.36 o                         
   2   0   3        527.52        504.66         6.19 o                         
   4   0   3         64.76         56.67         5.41 o                         
   6   0   3        836.26        897.97        12.95 o                         
   8   0   3        465.26        491.27        18.05 o                         
  10   0   3        174.30        167.44         6.38 o                         
  12   0   3          0.33          4.28         1.26 o                         
  14   0   3         11.36         15.93         3.53 o                         
   0   1   3       3146.25       2756.55        28.54 o                         
   1   1   3       1864.58       1719.43        13.52 o                         
   2   1   3         30.24         23.34         1.26 o                         
   3   1   3        611.99        630.67         6.73 o                         
   4   1   3       2387.63       2370.08        14.25 o                         
   5   1   3        560.10        594.04         9.06 o                         
   6   1   3        169.80        167.14         6.17 o                         
   7   1   3         85.41         84.03         2.56 o                         
   8   1   3        243.86        263.23         4.81 o                         
   9   1   3        130.06        138.07         4.00 o                         
  10   1   3        171.54        181.40         6.46 o                         
  11   1   3        206.74        179.68        11.20 o                         
  12   1   3        203.23        198.01         6.27 o                         
  13   1   3         21.00         19.07         1.77 o                         
  14   1   3         12.02         13.28         3.72 o                         
  15   1   3         14.27         14.51         4.00 o                         
   1   2   3        178.49        176.94         5.79 o                         
   2   2   3         98.25         94.12         3.67 o                         
   3   2   3         84.92         82.71         2.22 o                         
   4   2   3        232.38        232.42         5.53 o                         
   5   2   3        295.60        346.82         7.13 o                         
   6   2   3        317.17        326.64         8.31 o                         
   7   2   3         53.02         47.19         2.79 o                         
   8   2   3         90.30         89.75         4.34 o                         
   9   2   3        212.38        213.61         6.12 o                         
  10   2   3        305.11        296.41         7.60 o                         
  11   2   3         12.62         12.84         2.01 o                         
  12   2   3          3.77          4.15         2.13 o                         
  13   2   3         22.24         34.59         5.77 o                         
  14   2   3          8.66          8.88         2.82 o                         
  15   2   3          2.87          1.61         1.71 o                         
   0   3   3       1530.99       1572.99        29.90 o                         
   1   3   3        465.79        452.70        12.16 o                         
   2   3   3        146.28        138.22         3.60 o                         
   3   3   3        637.45        663.70        10.77 o                         
   4   3   3       1101.89       1197.70        18.31 o                         
   5   3   3         58.52         67.66         3.28 o                         
   6   3   3        253.24        258.81         7.62 o                         
   7   3   3        247.08        254.05         6.28 o                         
   8   3   3         31.26         28.56         1.94 o                         
   9   3   3         78.64         79.69         3.45 o                         
  10   3   3        148.96        152.13         5.00 o                         
  11   3   3         42.55         40.02         3.16 o                         
  12   3   3          7.53         10.70         3.55 o                         
  13   3   3         32.89         36.69         6.18 o                         
  14   3   3          0.23          0.03         1.59 o                         
  15   3   3          1.92         11.41         4.03 o                         
   1   4   3         45.57         51.67         3.13 o                         
   2   4   3         85.26         85.15         3.38 o                         
   3   4   3        189.83        185.94         3.33 o                         
   4   4   3         74.30         80.17         1.99 o                         
   5   4   3        465.36        470.18         6.63 o                         
   6   4   3          5.86          5.50         1.56 o                         
   7   4   3         27.34         26.87         4.56 o                         
   8   4   3        193.12        196.30        12.63 o                         
   9   4   3         74.05         84.93         4.05 o                         
  10   4   3         78.26         75.97         4.10 o                         
  11   4   3         59.63         61.85         7.92 o                         
  12   4   3         83.42         85.16         9.59 o                         
  13   4   3          9.39          9.77         3.28 o                         
  14   4   3          5.69          7.33         3.25 o                         
  15   4   3          6.19          6.54         3.05 o                         
   0   5   3       1683.44       1781.27        27.53 o                         
   1   5   3       2713.31       2716.12        57.59 o                         
   2   5   3        925.54        914.86        23.42 o                         
   3   5   3        287.80        290.23         4.41 o                         
   4   5   3        371.24        378.46         7.49 o                         
   5   5   3         18.16         18.82         3.84 o                         
   6   5   3        563.24        563.31        19.69 o                         
   7   5   3         30.61         34.08         5.09 o                         
   8   5   3        111.28        107.35         8.50 o                         
   9   5   3          2.87          1.56         0.89 o                         
  10   5   3         61.57         62.73         4.84 o                         
  11   5   3          6.42          6.46         2.71 o                         
  12   5   3         20.33         24.91         5.62 o                         
  13   5   3         16.32         17.74         5.06 o                         
  14   5   3         11.63          9.27         3.56 o                         
   1   6   3         20.43         19.69         2.15 o                         
   2   6   3         68.49         67.14         6.72 o                         
   3   6   3         72.04         74.80         3.47 o                         
   4   6   3         94.10        100.07         4.91 o                         
   5   6   3         41.29         38.62         3.33 o                         
   6   6   3        176.39        182.36        11.39 o                         
   7   6   3         32.73         40.47         5.76 o                         
   8   6   3         62.50         66.77         5.42 o                         
   9   6   3          5.83          8.22         1.98 o                         
  10   6   3        161.64        158.29        13.26 o                         
  11   6   3         39.72         34.98         6.52 o                         
  12   6   3          3.37          1.19         2.33 o                         
  13   6   3          5.64         10.62         3.74 o                         
  14   6   3          8.98         12.81         4.73 o                         
   0   7   3        460.11        467.02        15.81 o                         
   1   7   3          9.81         11.44         2.78 o                         
   2   7   3        141.92        152.29        10.11 o                         
   3   7   3         63.97         66.11         4.38 o                         
   4   7   3         15.15         17.94         2.38 o                         
   5   7   3        119.00        123.38         6.38 o                         
   6   7   3        129.96        126.01         5.63 o                         
   7   7   3         53.82         55.52         9.23 o                         
   8   7   3         61.69         66.18         5.50 o                         
   9   7   3          2.59          2.44         0.98 o                         
  10   7   3         23.81         40.45         7.10 o                         
  11   7   3          9.43          7.89         3.43 o                         
  12   7   3         15.62         13.23         4.40 o                         
  13   7   3          4.43          2.45         1.68 o                         
   3   8   3         12.51         12.36         2.19 o                         
   4   8   3         27.21         23.15         2.96 o                         
   5   8   3          1.04         -0.14         0.80 o                         
   6   8   3         87.06        102.61         5.33 o                         
   7   8   3         33.33         35.05         2.90 o                         
   8   8   3          9.49         13.14         2.50 o                         
   9   8   3          0.36          1.12         1.04 o                         
  10   8   3         47.43         45.77         7.69 o                         
  11   8   3          5.20         -2.50         2.50 o                         
  12   8   3          0.06         -0.51         1.76 o                         
   3   9   3         20.10         57.17         5.15 o                         
   4   9   3          9.11         10.87         2.27 o                         
   5   9   3         22.73         27.52         3.52 o                         
   6   9   3          7.15          8.79         1.38 o                         
   7   9   3         80.39         79.09         4.39 o                         
   8   9   3         31.30         32.84         4.03 o                         
   9   9   3          3.67          5.17         3.32 o                         
  10   9   3          0.08          1.35         1.98 o                         
  11   9   3          2.96          1.27         1.79 o                         
   4  10   3          0.85         -1.47         2.37 o                         
   5  10   3         16.02         18.30         4.77 o                         
   6  10   3         27.15         23.08         3.33 o                         
   7  10   3          1.87         -1.42         1.97 o                         
   8  10   3          4.29          3.14         2.43 o                         
   9  10   3          1.32         -2.15         2.15 o                         
  10  10   3          1.42         -2.25         2.25 o                         
   2  11   3          8.95         11.87         3.81 o                         
   3  11   3         16.95         14.30         4.17 o                         
   4  11   3         36.92         32.11         6.14 o                         
   5  11   3         27.86         20.98         5.18 o                         
   6  11   3         20.76         16.56         4.86 o                         
   7  11   3          6.98         16.05         4.95 o                         
   8  11   3         53.72         39.41         7.58 o                         
   9  11   3          3.71          3.73         2.95 o                         
   1  12   3          4.36         -0.17         3.02 o                         
   2  12   3          7.82          9.77         3.26 o                         
   3  12   3          5.48         11.00         3.92 o                         
   4  12   3          2.57          2.16         2.31 o                         
   5  12   3          6.96          4.10         2.72 o                         
   6  12   3         11.39         11.82         4.16 o                         
   7  12   3          3.14          2.29         2.29 o                         
   0  13   3         21.64         20.44         5.10 o                         
   1  13   3          6.41          1.55         2.63 o                         
   2  13   3          2.15          2.94         2.64 o                         
   3  13   3          2.32          1.55         2.22 o                         
   2   0   4        205.88        209.62        10.47 o                         
   4   0   4       1490.89       1558.43        20.02 o                         
   6   0   4       1459.52       1453.30        17.40 o                         
   8   0   4         60.04         53.93         6.01 o                         
  10   0   4         54.37         56.27         3.64 o                         
  12   0   4         24.11         25.32         4.73 o                         
  14   0   4         12.74          9.25         2.71 o                         
   1   1   4        566.18        611.68         9.24 o                         
   2   1   4        422.43        421.75         9.30 o                         
   3   1   4        240.69        246.08         5.07 o                         
   4   1   4        212.24        207.23         4.93 o                         
   5   1   4        168.18        195.48         4.65 o                         
   6   1   4         33.79         38.95         2.20 o                         
   7   1   4         32.94         29.36         2.18 o                         
   8   1   4         26.29         27.45         2.59 o                         
   9   1   4        283.55        285.76        14.27 o                         
  10   1   4         93.16         94.54         8.38 o                         
  11   1   4         34.91         31.93         3.34 o                         
  12   1   4          4.38          4.00         0.93 o                         
  13   1   4          1.83          1.82         1.10 o                         
  14   1   4          9.98         13.15         3.83 o                         
  15   1   4         12.69         11.99         3.76 o                         
   0   2   4       3147.00       3063.75        26.41 o                         
   1   2   4        196.26        178.40         6.55 o                         
   2   2   4        404.40        401.44         8.29 o                         
   3   2   4        730.63        778.03        17.58 o                         
   4   2   4        122.89        124.45         3.12 o                         
   5   2   4        507.00        552.52         7.14 o                         
   6   2   4        365.49        378.24         7.37 o                         
   7   2   4        150.88        150.99         6.87 o                         
   8   2   4         34.50         28.56         3.38 o                         
   9   2   4         81.61         87.60         6.11 o                         
  10   2   4         28.89         30.35         3.37 o                         
  11   2   4        133.74        126.03        10.59 o                         
  12   2   4        189.51        202.87        13.83 o                         
  13   2   4         42.21         36.72         6.17 o                         
  14   2   4          2.13          2.02         2.61 o                         
  15   2   4          2.15          3.66         2.17 o                         
   1   3   4         35.11         30.40         2.20 o                         
   2   3   4        179.28        172.97         4.93 o                         
   3   3   4         65.58         59.55         3.02 o                         
   4   3   4         46.69         47.25         1.82 o                         
   5   3   4        220.25        217.46         4.58 o                         
   6   3   4        158.90        174.50         6.41 o                         
   7   3   4         38.78         50.07         6.61 o                         
   8   3   4        166.42        161.17        12.30 o                         
   9   3   4         42.43         35.46         2.89 o                         
  10   3   4        205.36        190.08         6.76 o                         
  11   3   4         53.50         46.55         4.77 o                         
  12   3   4         13.62         17.01         4.48 o                         
  13   3   4         10.20          7.54         2.77 o                         
  14   3   4         12.79         16.51         4.29 o                         
  15   3   4         10.12         14.69         4.50 o                         
   0   4   4         12.74         16.22         2.46 o                         
   1   4   4        793.06        822.76         9.69 o                         
   2   4   4        212.13        248.28         5.61 o                         
   3   4   4         55.87         62.34         2.78 o                         
   4   4   4         47.57         51.21         3.53 o                         
   5   4   4        530.79        569.25         8.17 o                         
   6   4   4        143.01        158.15        11.28 o                         
   7   4   4        146.63        167.22        12.08 o                         
   8   4   4         52.46         52.53         7.65 o                         
   9   4   4         16.16         13.89         1.73 o                         
  10   4   4         73.61         70.73         3.06 o                         
  11   4   4         58.72         51.36         7.48 o                         
  12   4   4          4.46          2.07         2.41 o                         
  13   4   4          9.43          3.04         2.24 o                         
  14   4   4          2.43          2.54         2.18 o                         
   1   5   4         42.10         45.31         3.39 o                         
   2   5   4          3.35          3.06         0.95 o                         
   3   5   4         77.70         77.49         4.17 o                         
   4   5   4        171.17        160.87         6.56 o                         
   5   5   4         27.59         28.49         2.41 o                         
   6   5   4        134.20        130.58         4.02 o                         
   7   5   4         19.40         20.94         4.42 o                         
   8   5   4         53.24         53.70         2.81 o                         
   9   5   4         39.32         38.58         2.80 o                         
  10   5   4         73.19         68.73         6.08 o                         
  11   5   4          0.20         -2.91         3.04 o                         
  12   5   4          0.64          1.49         1.83 o                         
  13   5   4          8.49          7.13         3.53 o                         
  14   5   4          5.43          2.09         2.03 o                         
   0   6   4        117.44        135.29         8.62 o                         
   1   6   4          7.41          7.82         1.48 o                         
   2   6   4         27.42         27.61         3.20 o                         
   3   6   4         14.77         13.89         2.34 o                         
   4   6   4         39.71         35.25         3.00 o                         
   5   6   4          6.13          6.49         1.02 o                         
   6   6   4         10.86          6.75         1.90 o                         
   7   6   4        105.98        107.61         9.94 o                         
   8   6   4         81.59         78.80         8.71 o                         
   9   6   4         14.09         11.37         2.58 o                         
  10   6   4         30.17         32.18         4.24 o                         
  11   6   4          7.11         13.23         4.33 o                         
  12   6   4         17.75         15.93         4.75 o                         
  13   6   4          7.06          5.29         2.70 o                         
   1   7   4        106.34        108.54         5.68 o                         
   2   7   4         74.57         68.25         5.58 o                         
   3   7   4          5.22          6.52         1.54 o                         
   6   7   4         50.42         47.62         2.72 o                         
   7   7   4         32.73         28.06         2.42 o                         
   8   7   4         34.43         33.97         5.86 o                         
   9   7   4          2.15          0.67         1.47 o                         
  10   7   4         15.35         16.37         3.02 o                         
  11   7   4         56.30         55.23         8.57 o                         
  12   7   4          7.74          9.42         3.70 o                         
  13   7   4          8.07          7.92         3.71 o                         
   0   8   4        894.18        830.78        23.39 o                         
   1   8   4        445.72        405.36        15.31 o                         
   6   8   4         84.70         83.72         3.74 o                         
   7   8   4         45.40         46.65         6.66 o                         
   8   8   4         89.36         92.74         7.24 o                         
   9   8   4          6.52         10.54         2.43 o                         
  10   8   4          2.66          2.07         1.23 o                         
  11   8   4          4.89          7.04         3.42 o                         
  12   8   4          1.48          2.52         2.30 o                         
   6   9   4         42.12         41.62         6.62 o                         
   7   9   4         21.94         22.28         3.55 o                         
   8   9   4          8.53          6.91         3.14 o                         
   9   9   4         15.12         22.37         5.47 o                         
  10   9   4         22.18         25.07         5.91 o                         
  11   9   4         10.75         10.93         3.94 o                         
   6  10   4          9.67         16.50         3.84 o                         
   7  10   4         14.69         13.11         2.72 o                         
   8  10   4         16.95         15.65         4.71 o                         
   9  10   4          6.08          6.65         3.34 o                         
  10  10   4          5.30          9.29         3.64 o                         
   5  11   4          4.10         -1.98         2.48 o                         
   6  11   4         18.73          8.86         3.63 o                         
   7  11   4          3.48         -3.00         3.00 o                         
   8  11   4          1.12          0.46         1.86 o                         
   3  12   4          1.17          4.37         2.60 o                         
   4  12   4          6.76          6.02         3.33 o                         
   5  12   4          4.09          6.34         3.51 o                         
   6  12   4         30.37         31.19         6.67 o                         
   2   0   5        223.12        219.88        12.90 o                         
   4   0   5        228.78        242.71         5.28 o                         
   6   0   5         31.55         33.31         3.38 o                         
   8   0   5        204.11        202.00         9.20 o                         
  12   0   5         61.31         62.41         7.04 o                         
  14   0   5          2.32          2.38         1.61 o                         
   0   1   5        421.36        437.01        14.45 o                         
   1   1   5        986.13       1058.47        13.62 o                         
   2   1   5        999.24       1038.77        13.39 o                         
   3   1   5        446.77        463.26         9.11 o                         
   4   1   5        380.85        396.25         6.03 o                         
   5   1   5        303.14        333.21         7.07 o                         
   6   1   5        362.87        377.12        10.05 o                         
   7   1   5        103.58        108.49         4.54 o                         
   8   1   5          9.90          6.42         1.30 o                         
   9   1   5         47.91         49.78         5.04 o                         
  11   1   5         47.01         39.96         3.84 o                         
  12   1   5          2.67          3.87         1.40 o                         
  13   1   5         10.97         10.50         2.87 o                         
  14   1   5          7.03          4.25         2.28 o                         
   1   2   5        253.08        270.61         7.01 o                         
   2   2   5         72.05         70.20         3.63 o                         
   3   2   5         66.29         68.51         3.89 o                         
   4   2   5        320.08        336.78         7.91 o                         
   5   2   5        117.88        120.96         4.09 o                         
   6   2   5         67.31         68.08         3.27 o                         
   7   2   5        108.87        113.12         5.88 o                         
   8   2   5        121.50        118.06         6.49 o                         
   9   2   5         79.10         74.55         5.50 o                         
  10   2   5        112.72         98.00         8.39 o                         
  11   2   5          8.91         10.99         3.44 o                         
  12   2   5          1.36         -0.51         0.73 o                         
  13   2   5          9.79         17.41         4.36 o                         
  14   2   5          7.01         -1.10         1.48 o                         
  15   2   5         10.42          8.79         3.35 o                         
   0   3   5        401.04        394.66        10.62 o                         
   1   3   5         54.75         55.47         2.84 o                         
   2   3   5         84.01         83.51         5.27 o                         
   3   3   5         36.34         32.41         2.42 o                         
   4   3   5         10.48         10.27         2.06 o                         
   5   3   5         90.09         95.14         3.41 o                         
   6   3   5        142.30        146.06         5.48 o                         
   7   3   5        185.31        182.29         6.92 o                         
   8   3   5        250.84        250.27        10.71 o                         
   9   3   5         18.48         17.21         2.59 o                         
  10   3   5         28.93         26.24         2.33 o                         
  11   3   5         17.48         17.82         2.29 o                         
  12   3   5          1.32          0.82         1.63 o                         
  13   3   5          8.36          8.57         3.51 o                         
  14   3   5          7.14          7.00         3.31 o                         
   1   4   5        540.13        560.73         9.18 o                         
   2   4   5        153.94        150.83         4.83 o                         
   3   4   5        137.83        129.96         5.02 o                         
   5   4   5         76.35         79.13         8.85 o                         
   6   4   5         53.52         53.98         2.62 o                         
   7   4   5        202.26        196.23         6.41 o                         
   8   4   5          0.08          0.76         0.62 o                         
   9   4   5         23.10         25.96         1.95 o                         
  10   4   5          9.14          6.89         2.95 o                         
  11   4   5          7.15          5.26         2.71 o                         
  12   4   5         20.18          9.37         3.43 o                         
  13   4   5          3.12          5.96         2.92 o                         
  14   4   5          0.29         -1.34         1.79 o                         
   0   5   5        917.30        966.45        23.90 o                         
   1   5   5         52.82         52.81         3.14 o                         
   2   5   5        153.36        136.68         5.66 o                         
   3   5   5        107.49        103.33         6.55 o                         
   4   5   5        259.99        267.36         6.82 o                         
   5   5   5         61.12         59.50         3.00 o                         
   6   5   5        142.16        133.30         5.14 o                         
   7   5   5        287.67        270.27         6.12 o                         
   8   5   5         54.76         52.10         2.23 o                         
   9   5   5         66.09         78.24         9.43 o                         
  10   5   5         40.15         45.56         7.59 o                         
  11   5   5         27.96         31.20         6.12 o                         
  12   5   5         87.61         96.10        11.24 o                         
  13   5   5         20.93         23.36         5.65 o                         
   1   6   5         13.80         17.57         2.40 o                         
   2   6   5          7.27          8.09         2.10 o                         
   3   6   5          2.36          2.39         1.10 o                         
   4   6   5          5.67          2.84         1.17 o                         
   5   6   5         64.22         67.01         4.51 o                         
   6   6   5        100.19        100.75         4.08 o                         
   7   6   5         17.03         12.94         3.98 o                         
   8   6   5         16.63         15.59         4.40 o                         
   9   6   5         20.78         20.44         5.03 o                         
  10   6   5         28.32         17.51         4.72 o                         
  11   6   5          0.68         -1.47         1.47 o                         
  12   6   5         11.03          0.02         4.45 o                         
  13   6   5          5.43         10.51         4.08 o                         
   0   7   5        279.46        271.24        13.66 o                         
   1   7   5         14.66         16.04         3.12 o                         
   2   7   5         71.32         64.24         5.95 o                         
   3   7   5          0.48          0.12         0.90 o                         
   4   7   5         18.00         18.88         2.63 o                         
   5   7   5        104.65        104.19         5.14 o                         
   6   7   5        102.49        116.63        11.29 o                         
   7   7   5         12.99         11.86         3.63 o                         
   8   7   5         28.03         17.77         4.58 o                         
   9   7   5         22.11         19.32         4.86 o                         
  10   7   5         29.15         25.04         4.07 o                         
  11   7   5         28.19         37.16         4.95 o                         
  12   7   5          0.23         -2.36         2.36 o                         
   1   8   5          3.52          2.96         1.51 o                         
   2   8   5         56.38         56.66         5.67 o                         
   3   8   5         82.21         77.53         6.00 o                         
   6   8   5         58.00         64.63         8.58 o                         
   7   8   5          1.10          0.58         1.88 o                         
   8   8   5          4.93          2.75         2.46 o                         
   9   8   5          6.44         10.86         2.72 o                         
  10   8   5         14.42         13.52         3.22 o                         
  11   8   5          7.37          4.67         2.87 o                         
   6   9   5         53.03         59.60         8.55 o                         
   7   9   5         11.50         10.77         3.79 o                         
   8   9   5          1.76          3.55         2.73 o                         
   9   9   5          9.60          5.72         3.48 o                         
  10   9   5          5.61          2.14         2.22 o                         
   6  10   5          0.28          1.65         1.88 o                         
   7  10   5          9.06         10.22         3.39 o                         
   8  10   5          0.69         -2.25         2.25 o                         
   9  10   5         10.85          7.31         3.50 o                         
   7  11   5          2.80          0.84         1.64 o                         
   2   0   6        765.10        777.11        26.53 o                         
   4   0   6        108.14         98.52         9.76 o                         
   6   0   6        369.79        351.43        11.56 o                         
   8   0   6        511.89        472.90        14.68 o                         
  12   0   6         16.06         15.60         3.78 o                         
   1   1   6        318.35        348.49         9.71 o                         
   2   1   6         45.25         50.51         9.28 o                         
   3   1   6         16.71         16.61         2.10 o                         
   4   1   6        214.41        225.54         6.83 o                         
   5   1   6        231.96        235.43         5.09 o                         
   6   1   6         11.15          9.94         1.10 o                         
   7   1   6        417.58        420.72         7.23 o                         
   8   1   6         58.25         58.04         2.71 o                         
   9   1   6         32.60         29.64         2.21 o                         
  12   1   6         16.12         14.17         2.51 o                         
  13   1   6         19.11         24.60         5.10 o                         
  14   1   6          8.64          9.24         3.04 o                         
   0   2   6        277.28        301.13        10.18 o                         
   1   2   6        682.88        716.93        12.52 o                         
   2   2   6        639.91        639.27        12.53 o                         
   3   2   6         61.50         58.52         5.08 o                         
   4   2   6        393.42        384.43        11.37 o                         
   5   2   6        105.05        108.98         4.37 o                         
   6   2   6        105.56        108.75         4.33 o                         
   7   2   6        440.03        424.44        10.33 o                         
   8   2   6        117.35        102.86         6.15 o                         
   9   2   6          9.22         10.87         2.13 o                         
  10   2   6         12.29         12.09         4.18 o                         
  11   2   6          5.39          4.26         1.90 o                         
  12   2   6         17.21         10.78         3.73 o                         
  13   2   6          0.58         -0.99         1.40 o                         
  14   2   6          3.99          5.55         2.78 o                         
   1   3   6         17.83         17.48         1.76 o                         
   2   3   6         32.91         33.35         4.48 o                         
   3   3   6         53.40         51.05         4.22 o                         
   4   3   6        116.72        120.03        10.69 o                         
   5   3   6        165.66        144.35         8.70 o                         
   6   3   6        140.54        125.90        11.82 o                         
   7   3   6         26.84         30.65         2.81 o                         
   8   3   6          1.60          2.95         0.94 o                         
   9   3   6         85.63         84.99        10.48 o                         
  10   3   6        200.97        213.92        17.03 o                         
  12   3   6          0.97         -1.64         1.88 o                         
  13   3   6          5.75          1.99         1.65 o                         
  14   3   6          2.75          4.02         2.82 o                         
   0   4   6        447.20        464.90        17.63 o                         
   1   4   6         87.60         84.12         4.43 o                         
   2   4   6         32.05         29.27         3.26 o                         
   3   4   6         60.59         62.22         4.68 o                         
   5   4   6        147.69        171.12        13.98 o                         
   6   4   6         89.64         84.32         9.81 o                         
   7   4   6        152.37        141.03        12.90 o                         
   8   4   6          2.03          3.14         2.90 o                         
   9   4   6         51.73         51.65         8.26 o                         
  10   4   6         78.57         67.28         9.64 o                         
  11   4   6         46.09         39.07         7.60 o                         
  12   4   6          3.22          2.24         1.99 o                         
  13   4   6          0.73          1.37         1.78 o                         
   1   5   6         12.78         13.40         1.73 o                         
   2   5   6        205.13        186.79         7.41 o                         
   3   5   6        230.51        209.54        10.35 o                         
   4   5   6        203.16        193.68         9.39 o                         
   5   5   6         33.58         23.86         3.16 o                         
   6   5   6        110.91        117.31         5.97 o                         
   7   5   6         20.63         15.19         4.56 o                         
   8   5   6         15.46         15.83         4.41 o                         
   9   5   6         13.89         11.70         4.41 o                         
  10   5   6         35.36         38.17         7.29 o                         
  11   5   6          9.50          9.00         3.97 o                         
  12   5   6          2.92         -2.70         2.70 o                         
  13   5   6          2.11          5.10         3.00 o                         
   1   6   6         31.29         25.08         4.15 o                         
   2   6   6         42.70         46.22         5.40 o                         
   3   6   6         34.64         35.99         4.54 o                         
   4   6   6         55.75         51.67         3.35 o                         
   5   6   6        136.52        130.85         4.78 o                         
   6   6   6        265.08        271.13         7.24 o                         
   7   6   6          7.23          4.23         2.46 o                         
   8   6   6         60.06         60.17         8.75 o                         
   9   6   6         57.95         63.09         9.18 o                         
  10   6   6          7.51         13.67         4.77 o                         
  11   6   6          0.91          1.93         2.02 o                         
  12   6   6         19.25         33.76         7.17 o                         
   1   7   6         68.92         62.17         6.67 o                         
   2   7   6         72.12         72.15         6.82 o                         
   3   7   6         13.39         14.74         2.94 o                         
   4   7   6         10.38          8.67         2.14 o                         
   6   7   6          1.87          3.61         2.80 o                         
   7   7   6         11.07          9.64         3.77 o                         
   8   7   6         16.87         17.66         5.07 o                         
   9   7   6          2.25          1.36         2.01 o                         
  10   7   6          6.96          7.62         3.38 o                         
  11   7   6          1.07          2.21         1.36 o                         
   6   8   6         30.31         25.91         5.97 o                         
   7   8   6          8.37          4.70         3.26 o                         
   8   8   6          3.99         -1.34         1.89 o                         
   9   8   6         12.51         19.48         5.33 o                         
  10   8   6         19.32         23.95         5.04 o                         
   6   9   6          6.73          4.28         2.37 o                         
   7   9   6         12.57         18.52         5.05 o                         
   8   9   6          0.70         -2.25         2.25 o                         
   9   9   6         12.68         14.59         4.72 o                         
   6  10   6         16.84         18.69         5.34 o                         
   7  10   6          3.64          4.31         2.81 o                         
   2   0   7          3.66          6.63         2.84 o                         
   4   0   7        235.87        212.35        15.21 o                         
   6   0   7        333.92        324.51        19.65 o                         
   8   0   7         36.54         41.27         4.52 o                         
   1   1   7         27.37         28.34         3.35 o                         
   2   1   7         55.19         55.49         4.53 o                         
   3   1   7         36.26         35.41         3.96 o                         
   4   1   7        312.88        303.98         8.67 o                         
   5   1   7         84.77         82.55         4.85 o                         
   6   1   7        125.41        126.78         4.56 o                         
   7   1   7        477.10        470.35         7.97 o                         
   8   1   7         45.71         42.27         5.24 o                         
   9   1   7         31.79         23.74         6.06 o                         
  10   1   7          5.58          6.34         3.42 o                         
  13   1   7          2.04          2.66         1.92 o                         
   1   2   7          3.90          4.00         1.12 o                         
   2   2   7        196.52        193.67         8.54 o                         
   3   2   7        346.00        322.33        10.91 o                         
   4   2   7        159.13        156.29         6.53 o                         
   5   2   7        186.35        187.15         7.05 o                         
   6   2   7         46.20         40.58         4.76 o                         
   7   2   7        169.79        174.04         6.61 o                         
   8   2   7         60.90         69.71         9.77 o                         
   9   2   7          9.96         11.75         4.34 o                         
  10   2   7         15.91         13.16         4.86 o                         
  13   2   7         11.03         12.73         4.11 o                         
   0   3   7        364.59        347.85        17.20 o                         
   1   3   7         97.14         91.96         4.99 o                         
   2   3   7        256.32        255.12        12.13 o                         
   3   3   7         23.78         23.34         3.06 o                         
   4   3   7         96.93         94.28         6.12 o                         
   5   3   7        378.00        350.23        16.62 o                         
   6   3   7        540.99        535.71        12.60 o                         
   7   3   7         52.77         45.31         7.96 o                         
   8   3   7        127.86        134.41        13.70 o                         
   9   3   7         37.30         35.12         7.13 o                         
  10   3   7         67.44         78.26        10.85 o                         
  11   3   7          6.48          9.55         4.39 o                         
  13   3   7          5.22          6.05         2.80 o                         
   1   4   7         22.73         17.41         2.75 o                         
   2   4   7         58.62         58.48         5.00 o                         
   3   4   7        145.09        134.64         7.65 o                         
   4   4   7         17.47         12.68         3.89 o                         
   5   4   7        170.79        171.12        15.08 o                         
   6   4   7         57.15         41.27         7.46 o                         
   7   4   7         16.15         16.95         5.52 o                         
   8   4   7         73.33         57.14         9.12 o                         
   9   4   7         42.90         39.11         7.67 o                         
  10   4   7          6.54          5.68         3.13 o                         
  11   4   7          4.06          4.34         3.11 o                         
   0   5   7        284.21        274.83        15.12 o                         
   1   5   7         56.26         54.28         6.78 o                         
   2   5   7        110.03        105.34         6.59 o                         
   3   5   7        155.63        152.99         9.97 o                         
   4   5   7         43.20         42.42         5.14 o                         
   5   5   7        258.75        250.57        11.89 o                         
   6   5   7         62.12         62.64         4.99 o                         
   7   5   7         45.56         46.74         7.98 o                         
   8   5   7         14.44         18.99         5.32 o                         
   9   5   7          7.82         10.45         4.01 o                         
  10   5   7          0.55          3.30         2.68 o                         
  11   5   7          1.93          1.84         2.61 o                         
  12   5   7          6.98          6.15         3.43 o                         
   1   6   7         51.58         51.30         6.24 o                         
   2   6   7         24.98         24.56         4.13 o                         
   3   6   7         10.32         10.64         1.93 o                         
   4   6   7         21.97         17.85         2.34 o                         
   5   6   7        123.70        120.90         7.44 o                         
   6   6   7         32.22         26.49         6.25 o                         
   7   6   7         30.84         37.50         7.17 o                         
   8   6   7          6.80          5.95         2.87 o                         
   9   6   7         60.34         58.86         9.30 o                         
  10   6   7         39.12         28.10         6.56 o                         
  11   6   7         23.85         21.56         6.15 o                         
   6   7   7          3.43          1.21         2.41 o                         
   7   7   7         10.82         23.57         5.63 o                         
   8   7   7         28.12         24.36         5.81 o                         
   9   7   7          5.85          7.16         3.18 o                         
  10   7   7         34.44         35.76         7.46 o                         
   6   8   7         20.69         20.28         5.73 o                         
   7   8   7          3.99          8.53         3.70 o                         
   8   8   7          8.43         12.12         4.35 o                         
   9   8   7         25.49         27.58         6.75 o                         
   6   9   7          0.64         -0.68         1.74 o                         
   7   9   7         14.03         12.33         4.58 o                         
   8   9   7         10.34         12.85         4.43 o                         
   6  10   7          5.45          5.30         3.21 o                         
   2   0   8        105.22         97.28        11.02 o                         
   4   0   8        458.50        467.18        24.37 o                         
   6   0   8        871.29        841.13        34.01 o                         
   8   0   8        204.88        215.79        18.09 o                         
   1   1   8         92.02         98.62        10.90 o                         
   2   1   8         75.26         75.93         9.42 o                         
   3   1   8        308.79        321.14        14.21 o                         
   4   1   8          1.46         -0.47         1.63 o                         
   5   1   8        217.16        223.45        12.15 o                         
   6   1   8        190.50        181.78        11.32 o                         
   7   1   8          7.94          7.14         3.12 o                         
   8   1   8         10.77          9.11         2.84 o                         
   9   1   8         51.30         50.48         7.89 o                         
  10   1   8         20.11         29.93         7.36 o                         
   0   2   8        110.56        104.86        10.68 o                         
   1   2   8        108.10        104.23         6.92 o                         
   2   2   8        252.99        236.92        10.31 o                         
   3   2   8         96.65         96.02         6.46 o                         
   4   2   8         73.97         71.54         4.91 o                         
   5   2   8        129.81        128.68         6.27 o                         
   6   2   8        252.16        267.66        13.69 o                         
   7   2   8        146.73        141.56        15.16 o                         
   8   2   8          6.66          3.65         2.13 o                         
   9   2   8          6.43         -0.83         1.93 o                         
  10   2   8          3.95          2.10         2.73 o                         
  11   2   8          4.34          6.44         3.71 o                         
   1   3   8         27.03         23.56         3.58 o                         
   2   3   8         19.82         18.34         3.12 o                         
   3   3   8         21.51         17.74         2.94 o                         
   4   3   8        131.32        132.08         6.66 o                         
   5   3   8         31.74         26.89         3.07 o                         
   6   3   8        120.14        111.77         8.97 o                         
   7   3   8         43.63         46.66         8.87 o                         
   8   3   8          9.64          5.47         3.71 o                         
   9   3   8         23.24         22.00         6.48 o                         
  10   3   8          4.70          0.29         2.22 o                         
  11   3   8          2.32          1.27         1.88 o                         
   0   4   8        344.59        346.04        18.47 o                         
   1   4   8         18.92         15.10         2.92 o                         
   2   4   8        218.09        212.20        10.20 o                         
   3   4   8          8.00         12.17         2.60 o                         
   4   4   8        115.39        111.53         7.60 o                         
   5   4   8        158.83        172.16        10.98 o                         
   6   4   8         25.80         26.03         6.36 o                         
   7   4   8         40.21         43.57         8.42 o                         
   8   4   8         88.11         92.55        12.08 o                         
   9   4   8         10.40         14.80         4.96 o                         
  10   4   8          1.38         -3.65         3.65 o                         
  11   4   8         25.96         24.86         6.81 o                         
   1   5   8          0.26          1.34         1.08 o                         
   2   5   8         95.41         90.67        10.66 o                         
   3   5   8         59.19         53.22         5.04 o                         
   4   5   8         74.96         76.58         7.55 o                         
   5   5   8         24.08         21.72         3.30 o                         
   6   5   8         12.61         10.17         2.73 o                         
   7   5   8          8.36          7.06         3.99 o                         
   8   5   8         37.70         31.00         7.08 o                         
   9   5   8         37.44         40.68         8.30 o                         
  10   5   8          3.55          3.85         2.71 o                         
  11   5   8         25.33         23.16         6.75 o                         
   0   6   8         10.72          4.76         2.03 o                         
   1   6   8         13.93         12.94         3.65 o                         
   2   6   8         81.00         83.54         8.22 o                         
   3   6   8         37.87         33.01         4.93 o                         
   4   6   8         10.65         16.45         3.36 o                         
   6   6   8         51.40         53.22         9.11 o                         
   7   6   8         14.61         21.44         6.02 o                         
   8   6   8         11.87          6.04         3.89 o                         
   9   6   8          3.97          6.93         3.63 o                         
  10   6   8          7.34          8.99         3.81 o                         
   6   7   8          1.07         -2.49         2.73 o                         
   7   7   8         12.53         10.19         4.33 o                         
   8   7   8         14.31         10.54         4.44 o                         
   9   7   8          8.05         11.37         5.09 o                         
   6   8   8          6.72          9.03         4.56 o                         
   7   8   8         10.63         10.21         4.39 o                         
   8   8   8          9.73         19.18         6.01 o                         
   6   9   8          1.29          4.75         3.55 o                         
   2   0   9         89.61         92.58        11.50 o                         
   4   0   9        315.76        299.37        21.08 o                         
   6   0   9         47.94         55.90         9.32 o                         
   8   0   9         15.15         19.80         5.94 o                         
  10   0   9         34.21         29.27         7.77 o                         
   1   1   9        213.44        241.05        18.10 o                         
   2   1   9        283.53        293.35        19.84 o                         
   3   1   9         55.02         54.64         6.36 o                         
   4   1   9         80.23         80.24         7.71 o                         
   5   1   9        163.59        165.84        11.24 o                         
   6   1   9         18.28         29.37         5.04 o                         
   7   1   9         18.14         19.95         4.18 o                         
   8   1   9         84.44         91.34         8.86 o                         
   9   1   9          7.21         19.39        10.87 o                         
  10   1   9          0.31          0.67         2.61 o                         
   1   2   9        102.98        102.04         8.96 o                         
   2   2   9         68.31         69.47         9.53 o                         
   3   2   9         75.60         74.14         7.40 o                         
   4   2   9         19.83         22.80         4.56 o                         
   5   2   9         38.39         42.22         9.47 o                         
   6   2   9         77.03         76.50         7.92 o                         
   7   2   9         39.22         41.51         6.03 o                         
   8   2   9          3.27          1.30         1.75 o                         
   9   2   9          4.24          9.65         4.91 o                         
  10   2   9         31.24         44.00         9.03 o                         
  11   2   9          6.78          7.53         3.25 o                         
   0   3   9          4.66         14.77         4.43 o                         
   1   3   9         18.95         18.30         3.39 o                         
   2   3   9        127.54        119.63         8.56 o                         
   3   3   9        100.52        111.58        12.14 o                         
   4   3   9         27.71         33.28         5.04 o                         
   5   3   9        113.46        110.09        20.52 o                         
   6   3   9         68.25         62.28         7.15 o                         
   7   3   9         87.90         88.76         8.64 o                         
   8   3   9         16.71         13.76         5.06 o                         
   9   3   9         19.69         28.43         7.28 o                         
  10   3   9          6.94          6.25         4.52 o                         
  11   3   9          0.94          5.98         4.55 o                         
   1   4   9        121.88        122.06         8.35 o                         
   2   4   9         12.84         11.71         2.62 o                         
   3   4   9         91.66         90.35         7.19 o                         
   4   4   9          3.56          3.39         1.73 o                         
   5   4   9        118.50        134.97         7.67 o                         
   6   4   9         16.34         17.64         5.52 o                         
   7   4   9          2.78          3.00         2.72 o                         
   8   4   9         12.22         15.80         5.49 o                         
   9   4   9          2.19         -1.58         2.32 o                         
  10   4   9          2.60          1.94         2.75 o                         
   0   5   9        118.58        103.73        10.68 o                         
   1   5   9         16.42         10.91         2.62 o                         
   2   5   9         53.69         57.54         7.67 o                         
   3   5   9          5.40          5.38         1.83 o                         
   4   5   9        114.16        122.12        10.52 o                         
   5   5   9          1.42          0.60         1.30 o                         
   6   5   9         20.50         19.96         6.07 o                         
   7   5   9         25.52         27.60         7.02 o                         
   8   5   9          2.82         -0.07         2.25 o                         
   9   5   9          4.80          7.35         3.97 o                         
   1   6   9          4.47          5.91         2.04 o                         
   2   6   9          2.54          2.40         2.32 o                         
   3   6   9         17.45         17.42         3.97 o                         
   5   6   9          3.11          1.50         2.91 o                         
   6   6   9         13.84         12.36         4.72 o                         
   7   6   9         36.47         33.36         7.75 o                         
   8   6   9          0.12         -3.67         3.67 o                         
   9   6   9         14.34         13.78         5.36 o                         
   6   7   9         16.20          4.74         2.83 o                         
   7   7   9         32.53         38.43         8.40 o                         
   6   8   9          3.32          1.06         2.46 o                         
   2   0  10        274.59        275.97        20.93 o                         
   4   0  10        100.68        111.27        13.41 o                         
   6   0  10          8.32          9.34         4.10 o                         
   8   0  10         12.93         19.94         5.97 o                         
  10   0  10          0.67          4.55         3.40 o                         
   1   1  10         95.78        103.89        12.60 o                         
   2   1  10         43.31         46.27         6.91 o                         
   3   1  10         35.58         45.49         6.13 o                         
   4   1  10          7.61         12.08         3.65 o                         
   5   1  10          6.22          3.50         2.03 o                         
   6   1  10          0.25          0.11         2.68 o                         
   7   1  10         14.04         10.47         3.32 o                         
   8   1  10          9.29         10.91         3.59 o                         
   9   1  10          1.84         -1.75         2.09 o                         
   0   2  10         11.78         11.38         4.13 o                         
   1   2  10        139.60        140.51        10.11 o                         
   2   2  10         67.08         72.29        10.49 o                         
   3   2  10         10.39         13.23         3.52 o                         
   4   2  10        103.02        128.33        10.31 o                         
   5   2  10         27.96         17.55         3.93 o                         
   6   2  10          7.34         10.11         3.15 o                         
   7   2  10         12.61          8.43         3.78 o                         
   8   2  10         16.36         14.98         3.91 o                         
   9   2  10          3.71          6.15         4.02 o                         
   1   3  10         37.08         35.62         4.94 o                         
   2   3  10          8.19          5.76         6.44 o                         
   3   3  10          8.50         11.41         3.02 o                         
   4   3  10         82.25         91.81         8.87 o                         
   5   3  10         21.66         20.35         4.41 o                         
   6   3  10          3.62          1.13         2.38 o                         
   7   3  10         16.46         19.22         5.18 o                         
   8   3  10          3.10          4.58         3.47 o                         
   9   3  10          3.66          1.29         2.70 o                         
   0   4  10         28.18         27.60         6.10 o                         
   1   4  10         36.38         35.09         4.89 o                         
   2   4  10          2.50          3.33         1.87 o                         
   3   4  10         31.89         34.59         4.76 o                         
   4   4  10          4.47          0.73         1.43 o                         
   5   4  10          8.38          6.21         3.17 o                         
   6   4  10         13.24         17.12         2.90 o                         
   7   4  10         29.64         35.03         8.36 o                         
   8   4  10         15.50         13.60         5.67 o                         
   1   5  10         27.40         25.43         3.96 o                         
   2   5  10         12.92         12.90         2.98 o                         
   3   5  10          0.07          0.17         1.18 o                         
   4   5  10          8.17          8.69         2.26 o                         
   5   5  10          3.45          7.61         4.58 o                         
   6   5  10         33.97         22.79         6.65 o                         
   7   5  10         13.34         17.06         6.12 o                         
   8   5  10          2.57          0.72         2.39 o                         
   0   6  10         25.37         21.04         5.14 o                         
   1   6  10         15.22         12.77         2.99 o                         
   2   6  10          5.52          4.42         2.26 o                         
   5   6  10          5.61          9.37         4.96 o                         
   6   6  10         81.37         81.56        12.56 o                         
   5   7  10         23.39         29.08         7.96 o                         
   2   0  11          1.63         -0.52         2.77 o                         
   4   0  11         38.80         28.36         7.68 o                         
   6   0  11          7.65          7.09         4.06 o                         
   8   0  11          7.32          4.94         3.20 o                         
   0   1  11         49.09         52.41         9.56 o                         
   1   1  11         26.38         21.82         3.54 o                         
   2   1  11          5.84          3.13         3.70 o                         
   3   1  11         13.62          7.73         5.19 o                         
   4   1  11          1.12          1.96         1.99 o                         
   5   1  11          3.93          0.18         4.43 o                         
   6   1  11          8.14          9.76         3.27 o                         
   7   1  11          2.02         -0.38         1.64 o                         
   1   2  11         23.01         20.92         4.21 o                         
   2   2  11         15.13         20.61         3.53 o                         
   3   2  11          2.08         -0.63         1.70 o                         
   4   2  11         15.43         14.86         3.67 o                         
   5   2  11          0.02          1.69         1.80 o                         
   6   2  11          3.16          2.74         2.46 o                         
   7   2  11          3.27          5.64         2.75 o                         
   0   3  11         17.76         20.66         5.79 o                         
   1   3  11         38.80         43.42         8.45 o                         
   2   3  11         15.77         10.69         3.08 o                         
   3   3  11         50.79         52.14         5.47 o                         
   4   3  11          6.03          6.41         2.09 o                         
   5   3  11         41.51         43.23         6.38 o                         
   6   3  11         11.00         15.92         4.17 o                         
   7   3  11         11.02         15.44         4.17 o                         
   1   4  11         21.07         23.96         4.35 o                         
   2   4  11          6.12          7.65         2.28 o                         
   3   4  11         21.11         23.54         4.26 o                         
   4   4  11          3.18         -0.36         1.67 o                         
   5   4  11          0.55         -0.39         3.88 o                         
   6   4  11          4.10          8.81         3.07 o                         
   0   5  11         12.88         13.98         4.67 o                         
   1   5  11         18.21         22.04         4.05 o                         
   2   5  11         29.75         25.59         4.36 o                         
   3   5  11          0.63         -0.47         2.16 o                         
   4   5  11         23.29         27.64         5.22 o                         
   5   5  11          6.51          1.87         2.49 o                         
   1   6  11         22.27         17.58         5.12 o                         
   0   0  12         47.63         60.85        10.59 o                         
   2   0  12         26.62         27.95         7.40 o                         
   4   0  12         18.50         22.59         6.86 o                         
   1   1  12          3.49          3.88         3.49 o                         
   2   1  12          2.41         -1.38         2.18 o                         
   3   1  12         11.89         20.99         4.80 o                         
   4   1  12          1.53         -2.21         5.50 o                         
   0   2  12          0.16          4.77         3.43 o                         
   1   2  12          0.95          3.13         1.45 o                         
   2   2  12          3.29         -1.07         1.19 o                         
   3   2  12          1.17          0.82         2.16 o                         
   4   2  12          1.35          2.33         2.09 o                         
   1   3  12          4.99          2.34         5.47 o                         
   2   3  12          0.62          1.65         1.37 o                         
   3   3  12          2.43          2.07         1.56 o                         
   0   4  12         20.33         21.63         5.85 o                         
                                                                                
